# Supplementary material for: Methyl 2-(5-fluoro-1H-indol-3-yl)-2-oxoacetate
Source: Acta Crystallogr Sect E Struct Rep Online. 2009 Dec 16;66(Pt 1):o155. doi: 10.1107/S1600536809053033 (PMC2980012; doi:10.1107/S1600536809053033)
Supplement: Supplementary file 1 [file e-66-0o155-sup1.cif]

##############################################################################
###                                                                        ###
###        Electronic paper (Acta Crystallographica Section E)             ###
###                                                                        ###
##############################################################################
#                                                                            #
# This CIF contains the data in a paper accepted for publication in Acta     #
# Crystallographica Section E. It conforms to the requirements of Notes      #
# for Authors for Section E, and has been peer reviewed under the auspices   #
# of the IUCr Commission on Journals.                                        #
#                                                                            #
# Full details of the Crystallographic Information File format               #
# are given in the paper "The Crystallographic Information File (CIF):       #
# a New Standard Archive File for Crystallography" by S. R. Hall, F. H.      #
# Allen and I. D. Brown [Acta Cryst. (1991), A47, 655-685].                  #
#                                                                            #
# The current version of the core CIF dictionary is obtainable from          #
# ftp://ftp.iucr.org/pub/cif_core.dic. The current version number is 2.4.    #
#                                                                            #
# Software is freely available for graphical display of the structure(s) in  #
# this CIF.  For information consult the CIF home page http://www.iucr.org/  #
# cif/home.html                                                              #
#                                                                            #
# This file may be used for bona fide research purposes within the           #
# scientific community so long as proper attribution is given to the journal # 
# article from which it was obtained.                                        #
#                                                                            #
##############################################################################
                                             
data_global
_audit_creation_method     'form.cif (version 2.0)'
_journal_data_validation_number     ?
_journal_date_recd_electronic     2009-12-02
_journal_date_accepted     2009-12-09
_journal_name_full     'Acta Crystallographica, Section E'
_journal_year     2010
_journal_volume     66
_journal_issue      1
_journal_page_first     o155
_journal_page_last     o155
_journal_paper_category     QO
_journal_coeditor_code     NG2701
_publ_contact_author_name     'Tieliang Zhu'
_publ_contact_author_address
;
School of Pharmacy,
Tianjin Medical University,
Tianjin 300070
P. R. China
;
_publ_contact_author_email     shupingwang203@yahoo.com.cn
_publ_contact_author_fax     ' '
_publ_contact_author_phone     ' '
_publ_section_title
;
Methyl 2-(5-fluoro-1<i>H</i>-indol-3-yl)-2-oxoacetate
;
loop_
    _publ_author_name
    _publ_author_address
    'Shuping Wang'
;
The Affiliated Hospital of Medical College of
Chinese People's Armed Police Forces
Tianjin 300162
People's Republic of China
;
    'Huajiang Dong'
;
The Affiliated Hospital of Medical College of
Chinese People's Armed Police Forces
Tianjin 300162
People's Republic of China
;
    'Hong Chen'
;
The Affiliated Hospital of Medical College of
Chinese People's Armed Police Forces
Tianjin 300162
People's Republic of China
;
    'Kunpeng Zhu'
;
The Affiliated Hospital of Medical College of
Chinese People's Armed Police Forces
Tianjin 300162
People's Republic of China
;
    'Tieliang Zhu'
;
The Affiliated Hospital of Medical College of
Chinese People's Armed Police Forces
Tianjin 300162
People's Republic of China
;
_publ_section_synopsis     .
data_I
_chemical_name_systematic
;
Methyl 2-(5-fluoro-1<i>H</i>-indol-3-yl)-2-oxoacetate
;
_chemical_name_common     ?
_chemical_formula_moiety     'C11 H8 F N O3'
_chemical_formula_sum     'C11 H8 F N O3'
_chemical_formula_structural     ?
_chemical_formula_analytical     ?
_chemical_formula_iupac     'C11 H8 F N O3'
_chemical_formula_weight     221.18
_symmetry_cell_setting     'Monoclinic'
_symmetry_space_group_name_H-M     'P 21/c '
_symmetry_space_group_name_Hall     '-P 2ybc'
loop_
    _symmetry_equiv_pos_as_xyz
    'x, y, z'
    '-x, y+1/2, -z+1/2'
    '-x, -y, -z'
    'x, -y-1/2, z-1/2'
_cell_length_a     7.0584(14)
_cell_length_b     20.586(4)
_cell_length_c     7.3286(15)
_cell_angle_alpha     90.00
_cell_angle_beta     112.01(3)
_cell_angle_gamma     90.00
_cell_volume     987.3(3)
_cell_formula_units_Z     4
_cell_measurement_reflns_used     2958
_cell_measurement_theta_min     3.113
_cell_measurement_theta_max     27.868
_cell_measurement_temperature     113(2)
_exptl_crystal_description     block
_exptl_crystal_colour     colorless
_exptl_crystal_size_max     0.30
_exptl_crystal_size_mid     0.24
_exptl_crystal_size_min     0.20
_exptl_crystal_size_rad     ?
_exptl_crystal_density_diffrn     1.488
_exptl_crystal_density_meas     ?
_exptl_crystal_density_method     'not measured'
_exptl_crystal_F_000     456
_exptl_absorpt_coefficient_mu     0.122
_exptl_absorpt_correction_type     Multi-scan
_exptl_absorpt_process_details     '(Crystalclear; Rigaku/MSC, 2004)'
_exptl_absorpt_correction_T_min     0.9644
_exptl_absorpt_correction_T_max     0.9761
_exptl_special_details
;
;
_diffrn_ambient_temperature     113(2)
_diffrn_radiation_type     'Mo K\a'
_diffrn_radiation_wavelength     0.71073
_diffrn_radiation_source     'rotating anode'
_diffrn_radiation_monochromator     multilayer
_diffrn_measurement_device_type     'Rigaku Saturn CCD area-detector'
_diffrn_measurement_method     '\w and \f scans'
_diffrn_detector_area_resol_mean     7.31
_diffrn_reflns_number     9472
_diffrn_reflns_av_R_equivalents     0.0244
_diffrn_reflns_av_sigmaI/netI     0.0205
_diffrn_reflns_theta_min     3.11
_diffrn_reflns_theta_max     27.88
_diffrn_reflns_theta_full     27.88
_diffrn_measured_fraction_theta_max     0.987
_diffrn_measured_fraction_theta_full     0.987
_diffrn_reflns_limit_h_min     -9
_diffrn_reflns_limit_h_max     8
_diffrn_reflns_limit_k_min     -27
_diffrn_reflns_limit_k_max     26
_diffrn_reflns_limit_l_min     -9
_diffrn_reflns_limit_l_max     9
_diffrn_reflns_reduction_process     ?
_diffrn_standards_number     0
_diffrn_standards_interval_count     0
_diffrn_standards_interval_time     0
_diffrn_standards_decay_%     0
_refine_special_details
;
Refinement of <i>F</i>^2^ against ALL reflections. The weighted <i>R</i>-factor
<i>wR</i> and goodness of fit <i>S</i> are based on <i>F</i>^2^, conventional
<i>R</i>-factors <i>R</i> are based on <i>F</i>, with <i>F</i> set to zero for
negative <i>F</i>^2^. The threshold expression of <i>F</i>^2^ >
\s(<i>F</i>^2^) is used only for calculating <i>R</i>-factors(gt) <i>etc</i>.
and is not relevant to the choice of reflections for refinement.
<i>R</i>-factors based on <i>F</i>^2^ are statistically about twice as large
as those based on <i>F</i>, and <i>R</i>- factors based on ALL data will be
even larger.
;
_reflns_number_total     2328
_reflns_number_gt     2097
_reflns_threshold_expression     I>2sigma(I)
_refine_ls_structure_factor_coef     Fsqd
_refine_ls_matrix_type     full
_refine_ls_R_factor_all     0.0408
_refine_ls_R_factor_gt     0.0369
_refine_ls_wR_factor_gt     0.0944
_refine_ls_wR_factor_ref     0.0974
_refine_ls_goodness_of_fit_all     ?
_refine_ls_goodness_of_fit_ref     1.055
_refine_ls_restrained_S_all     1.055
_refine_ls_restrained_S_obs     ?
_refine_ls_number_reflns     2328
_refine_ls_number_parameters     150
_refine_ls_number_restraints     0
_refine_ls_number_constraints     ?
_refine_ls_hydrogen_treatment     mixed
_refine_ls_weighting_scheme     calc
_refine_ls_weighting_details
         'calc w=1/[\s^2^(Fo^2^)+(0.0503P)^2^+0.3380P] where P=(Fo^2^+2Fc^2^)/3'
_refine_ls_shift/su_max     0.001
_refine_ls_shift/su_mean     0.000
_refine_diff_density_max     0.381
_refine_diff_density_min     -0.199
_refine_ls_extinction_method     none
_refine_ls_extinction_coef     ?
_refine_ls_abs_structure_details     ?
_refine_ls_abs_structure_Flack     ?
_refine_ls_abs_structure_Rogers     ?
loop_
    _atom_type_symbol
    _atom_type_description
    _atom_type_scat_dispersion_real
    _atom_type_scat_dispersion_imag
    _atom_type_scat_source
    'C' 'C' 0.0033 0.0016
                         'International Tables Vol C Tables 4.2.6.8 and 6.1.1.4'
    'H' 'H' 0.0000 0.0000
                         'International Tables Vol C Tables 4.2.6.8 and 6.1.1.4'
    'N' 'N' 0.0061 0.0033
                         'International Tables Vol C Tables 4.2.6.8 and 6.1.1.4'
    'O' 'O' 0.0106 0.0060
                         'International Tables Vol C Tables 4.2.6.8 and 6.1.1.4'
    'F' 'F' 0.0171 0.0103
                         'International Tables Vol C Tables 4.2.6.8 and 6.1.1.4'
_computing_data_collection     'CrystalClear (Rigaku/MSC, 2004)'
_computing_cell_refinement     'CrystalClear (Rigaku/MSC, 2004)'
_computing_data_reduction     'CrystalClear (Rigaku/MSC, 2004)'
_computing_structure_solution     'SHELXL97 (Sheldrick, 2008)'
_computing_structure_refinement     'SHELXL97 (Sheldrick, 2008)'
_computing_molecular_graphics     'DIAMOND (Brandenburg, 1999)'
_computing_publication_material     'publCIF (Westrip, 2009)'
loop_
    _atom_site_type_symbol
    _atom_site_label
    _atom_site_fract_x
    _atom_site_fract_y
    _atom_site_fract_z
    _atom_site_U_iso_or_equiv
    _atom_site_adp_type
    _atom_site_calc_flag
    _atom_site_refinement_flags
    _atom_site_occupancy
    _atom_site_disorder_assembly
    _atom_site_disorder_group
    F F1 0.12543(14) 0.29293(3) 0.65340(12) 0.0361(2) Uani d . 1 . .
    O O1 0.26544(13) 0.51327(4) 0.99608(11) 0.02011(19) Uani d . 1 . .
    O O2 0.38836(16) 0.66111(4) 0.83866(13) 0.0297(2) Uani d . 1 . .
    N N1 0.26610(14) 0.52509(5) 0.37504(13) 0.0173(2) Uani d . 1 . .
    O O3 0.28315(14) 0.63607(4) 1.08373(12) 0.0244(2) Uani d . 1 . .
    C C1 0.23060(16) 0.46201(5) 0.42115(15) 0.0162(2) Uani d . 1 . .
    C C2 0.19687(18) 0.40616(6) 0.30676(16) 0.0215(2) Uani d . 1 . .
    H H2 0.1971 0.4072 0.1772 0.026 Uiso calc R 1 . .
    C C3 0.16302(19) 0.34900(6) 0.38896(18) 0.0247(3) Uani d . 1 . .
    H H3 0.1396 0.3095 0.3167 0.030 Uiso calc R 1 . .
    C C4 0.16368(19) 0.35010(5) 0.57927(18) 0.0232(3) Uani d . 1 . .
    C C5 0.20002(17) 0.40431(5) 0.69689(16) 0.0187(2) Uani d . 1 . .
    H H5 0.2012 0.4025 0.8269 0.022 Uiso calc R 1 . .
    C C6 0.23508(16) 0.46224(5) 0.61507(15) 0.0149(2) Uani d . 1 . .
    C C7 0.27633(15) 0.52844(5) 0.68412(15) 0.0146(2) Uani d . 1 . .
    C C8 0.29297(16) 0.56415(5) 0.52914(15) 0.0161(2) Uani d . 1 . .
    H H8 0.3194 0.6095 0.5323 0.019 Uiso calc R 1 . .
    C C9 0.28704(16) 0.55005(5) 0.87314(15) 0.0151(2) Uani d . 1 . .
    C C10 0.32621(17) 0.62255(5) 0.92560(15) 0.0183(2) Uani d . 1 . .
    C C11 0.3146(2) 0.70317(6) 1.14936(19) 0.0327(3) Uani d . 1 . .
    H H11A 0.4534 0.7166 1.1666 0.049 Uiso calc R 1 . .
    H H11B 0.2962 0.7072 1.2749 0.049 Uiso calc R 1 . .
    H H11C 0.2154 0.7310 1.0508 0.049 Uiso calc R 1 . .
    H H1 0.271(2) 0.5363(8) 0.253(2) 0.036(4) Uiso d . 1 . .
loop_
    _atom_site_aniso_label
    _atom_site_aniso_U_11
    _atom_site_aniso_U_22
    _atom_site_aniso_U_33
    _atom_site_aniso_U_12
    _atom_site_aniso_U_13
    _atom_site_aniso_U_23
    F1 0.0544(5) 0.0165(3) 0.0358(4) -0.0065(3) 0.0150(4) 0.0025(3)
    O1 0.0294(4) 0.0200(4) 0.0134(4) -0.0006(3) 0.0109(3) 0.0013(3)
    O2 0.0479(6) 0.0199(4) 0.0264(5) -0.0071(4) 0.0198(4) -0.0019(3)
    N1 0.0195(5) 0.0220(5) 0.0121(4) 0.0002(3) 0.0079(4) 0.0007(3)
    O3 0.0397(5) 0.0183(4) 0.0178(4) 0.0013(3) 0.0141(4) -0.0039(3)
    C1 0.0150(5) 0.0207(5) 0.0134(5) 0.0013(4) 0.0058(4) -0.0006(4)
    C2 0.0218(6) 0.0264(6) 0.0171(5) 0.0010(4) 0.0082(4) -0.0057(4)
    C3 0.0263(6) 0.0214(5) 0.0247(6) 0.0004(4) 0.0077(5) -0.0078(4)
    C4 0.0266(6) 0.0162(5) 0.0254(6) -0.0003(4) 0.0080(5) 0.0022(4)
    C5 0.0209(5) 0.0189(5) 0.0155(5) 0.0007(4) 0.0061(4) 0.0017(4)
    C6 0.0136(5) 0.0184(5) 0.0126(5) 0.0012(4) 0.0047(4) -0.0003(4)
    C7 0.0149(5) 0.0174(5) 0.0120(5) 0.0011(4) 0.0056(4) 0.0009(4)
    C8 0.0167(5) 0.0191(5) 0.0130(5) 0.0002(4) 0.0061(4) 0.0010(4)
    C9 0.0161(5) 0.0170(5) 0.0125(5) 0.0010(4) 0.0056(4) 0.0000(4)
    C10 0.0219(5) 0.0190(5) 0.0130(5) 0.0017(4) 0.0054(4) -0.0007(4)
    C11 0.0547(9) 0.0191(6) 0.0251(6) 0.0038(5) 0.0158(6) -0.0059(5)
_geom_special_details
;
All e.s.d.'s (except the e.s.d. in the dihedral angle between two l.s. planes)
are estimated using the full covariance matrix. The cell e.s.d.'s are taken
into account individually in the estimation of e.s.d.'s in distances, angles
and torsion angles; correlations between e.s.d.'s in cell parameters are only
used when they are defined by crystal symmetry. An approximate (isotropic)
treatment of cell e.s.d.'s is used for estimating e.s.d.'s involving l.s.
planes.
;
loop_
    _geom_bond_atom_site_label_1
    _geom_bond_atom_site_label_2
    _geom_bond_site_symmetry_2
    _geom_bond_distance
    _geom_bond_publ_flag
    F1 C4 . 1.3650(13) ?
    O1 C9 . 1.2295(13) ?
    O2 C10 . 1.1992(14) ?
    N1 C8 . 1.3406(13) ?
    N1 C1 . 1.3881(14) ?
    N1 H1 . 0.932(17) ?
    O3 C10 . 1.3330(13) ?
    O3 C11 . 1.4520(14) ?
    C1 C2 . 1.3898(15) ?
    C1 C6 . 1.4097(14) ?
    C2 C3 . 1.3829(17) ?
    C2 H2 . 0.9500 ?
    C3 C4 . 1.3932(17) ?
    C3 H3 . 0.9500 ?
    C4 C5 . 1.3742(16) ?
    C5 C6 . 1.3978(14) ?
    C5 H5 . 0.9500 ?
    C6 C7 . 1.4450(14) ?
    C7 C8 . 1.3943(14) ?
    C7 C9 . 1.4297(14) ?
    C8 H8 . 0.9500 ?
    C9 C10 . 1.5400(15) ?
    C11 H11A . 0.9800 ?
    C11 H11B . 0.9800 ?
    C11 H11C . 0.9800 ?
loop_
    _geom_angle_atom_site_label_1
    _geom_angle_atom_site_label_2
    _geom_angle_atom_site_label_3
    _geom_angle_site_symmetry_1
    _geom_angle_site_symmetry_3
    _geom_angle
    _geom_angle_publ_flag
    C8 N1 C1 . . 109.72(9) ?
    C8 N1 H1 . . 127.7(10) ?
    C1 N1 H1 . . 122.6(10) ?
    C10 O3 C11 . . 115.49(9) ?
    N1 C1 C2 . . 129.26(10) ?
    N1 C1 C6 . . 107.72(9) ?
    C2 C1 C6 . . 123.02(10) ?
    C3 C2 C1 . . 117.37(10) ?
    C3 C2 H2 . . 121.3 ?
    C1 C2 H2 . . 121.3 ?
    C2 C3 C4 . . 119.07(10) ?
    C2 C3 H3 . . 120.5 ?
    C4 C3 H3 . . 120.5 ?
    F1 C4 C5 . . 117.96(11) ?
    F1 C4 C3 . . 117.22(10) ?
    C5 C4 C3 . . 124.82(11) ?
    C4 C5 C6 . . 116.43(10) ?
    C4 C5 H5 . . 121.8 ?
    C6 C5 H5 . . 121.8 ?
    C5 C6 C1 . . 119.27(9) ?
    C5 C6 C7 . . 134.36(9) ?
    C1 C6 C7 . . 106.36(9) ?
    C8 C7 C9 . . 129.44(10) ?
    C8 C7 C6 . . 106.22(9) ?
    C9 C7 C6 . . 124.29(9) ?
    N1 C8 C7 . . 109.97(9) ?
    N1 C8 H8 . . 125.0 ?
    C7 C8 H8 . . 125.0 ?
    O1 C9 C7 . . 122.84(10) ?
    O1 C9 C10 . . 118.29(9) ?
    C7 C9 C10 . . 118.87(9) ?
    O2 C10 O3 . . 124.87(10) ?
    O2 C10 C9 . . 125.17(10) ?
    O3 C10 C9 . . 109.96(9) ?
    O3 C11 H11A . . 109.5 ?
    O3 C11 H11B . . 109.5 ?
    H11A C11 H11B . . 109.5 ?
    O3 C11 H11C . . 109.5 ?
    H11A C11 H11C . . 109.5 ?
    H11B C11 H11C . . 109.5 ?
loop_
    _geom_torsion_atom_site_label_1
    _geom_torsion_atom_site_label_2
    _geom_torsion_atom_site_label_3
    _geom_torsion_atom_site_label_4
    _geom_torsion_site_symmetry_1
    _geom_torsion_site_symmetry_2
    _geom_torsion_site_symmetry_3
    _geom_torsion_site_symmetry_4
    _geom_torsion
    _geom_torsion_publ_flag
    C8 N1 C1 C2 . . . . -179.36(11) ?
    C8 N1 C1 C6 . . . . 0.23(12) ?
    N1 C1 C2 C3 . . . . -179.31(11) ?
    C6 C1 C2 C3 . . . . 1.15(17) ?
    C1 C2 C3 C4 . . . . 0.19(17) ?
    C2 C3 C4 F1 . . . . 178.67(11) ?
    C2 C3 C4 C5 . . . . -1.38(19) ?
    F1 C4 C5 C6 . . . . -178.92(10) ?
    C3 C4 C5 C6 . . . . 1.13(18) ?
    C4 C5 C6 C1 . . . . 0.25(15) ?
    C4 C5 C6 C7 . . . . 179.36(12) ?
    N1 C1 C6 C5 . . . . 178.98(10) ?
    C2 C1 C6 C5 . . . . -1.40(16) ?
    N1 C1 C6 C7 . . . . -0.36(11) ?
    C2 C1 C6 C7 . . . . 179.26(10) ?
    C5 C6 C7 C8 . . . . -178.83(12) ?
    C1 C6 C7 C8 . . . . 0.36(11) ?
    C5 C6 C7 C9 . . . . -1.23(19) ?
    C1 C6 C7 C9 . . . . 177.96(10) ?
    C1 N1 C8 C7 . . . . 0.00(12) ?
    C9 C7 C8 N1 . . . . -177.67(10) ?
    C6 C7 C8 N1 . . . . -0.23(12) ?
    C8 C7 C9 O1 . . . . 178.43(11) ?
    C6 C7 C9 O1 . . . . 1.41(17) ?
    C8 C7 C9 C10 . . . . -1.25(17) ?
    C6 C7 C9 C10 . . . . -178.28(10) ?
    C11 O3 C10 O2 . . . . 0.50(17) ?
    C11 O3 C10 C9 . . . . 179.76(10) ?
    O1 C9 C10 O2 . . . . 164.82(12) ?
    C7 C9 C10 O2 . . . . -15.49(17) ?
    O1 C9 C10 O3 . . . . -14.44(14) ?
    C7 C9 C10 O3 . . . . 165.25(9) ?
loop_
    _geom_hbond_atom_site_label_D
    _geom_hbond_atom_site_label_H
    _geom_hbond_atom_site_label_A
    _geom_hbond_site_symmetry_A
    _geom_hbond_distance_DH
    _geom_hbond_distance_HA
    _geom_hbond_distance_DA
    _geom_hbond_angle_DHA
    _geom_hbond_publ_flag
    N1 H1 O3 1_554 0.932(17) 2.420(16) 3.1598(13) 136.3(13) yes
    N1 H1 O1 1_554 0.932(17) 1.932(17) 2.7861(13) 151.3(14) yes
    C3 H3 F1 4_565 0.95 2.41 3.3532(15) 172.9 no
    C5 H5 O1 . 0.95 2.55 3.0484(14) 112.7 no
    C8 H8 O2 . 0.95 2.36 2.9049(14) 115.7 no
