# Supplementary material for: Methyl 2-(5-fluoro-1H-indol-3-yl)-2-oxoacetate
Source: Acta Crystallogr Sect E Struct Rep Online. 2009 Dec 16;66(Pt 1):o155. doi: 10.1107/S1600536809053033 (PMC2980012; doi:10.1107/S1600536809053033)
Supplement: Supplementary file 2 [file e-66-0o155-Isup2.hkl]

# 
# h,k,l, Fc-squared, Fo-squared, sigma(Fo-squared) and status flag 
# 
data_I
_shelx_title ' R91012F in P2(1)/c' 
_shelx_refln_list_code          4 
_shelx_F_calc_maximum       68.64 
_exptl_crystal_F_000       456.00 
_reflns_d_resolution_high  0.7600 
 
loop_ 
 _symmetry_equiv_pos_as_xyz 
 'x, y, z' 
 '-x, y+1/2, -z+1/2' 
 '-x, -y, -z' 
 'x, -y-1/2, z-1/2' 
 
_cell_length_a     7.0584 
_cell_length_b    20.5860 
_cell_length_c     7.3286 
_cell_angle_alpha  90.000 
_cell_angle_beta  112.009 
_cell_angle_gamma  90.000 
 
_shelx_F_squared_multiplier     1.000 
 
loop_ 
 _refln_index_h 
 _refln_index_k 
 _refln_index_l 
 _refln_F_squared_calc 
 _refln_F_squared_meas 
 _refln_F_squared_sigma 
 _refln_observed_status 
   1   0   0       12.91       12.63      0.42 o 
   3   0   0       24.93       21.12      0.55 o 
   4   0   0     1034.71     1109.32     30.97 o 
   5   0   0      237.37      262.79      8.91 o 
   6   0   0       44.51       74.37      4.77 o 
   7   0   0      249.66      269.49      8.48 o 
   1   1   0      177.25      148.84      1.25 o 
   3   1   0      307.46      270.51      2.37 o 
   4   1   0     2091.65     2051.53     23.84 o 
   5   1   0      171.92      182.20      3.34 o 
   6   1   0       95.95       96.81      3.54 o 
   7   1   0        6.23        4.67      1.67 o 
   1   2   0      234.65      207.47      1.26 o 
   3   2   0      435.57      432.96      4.00 o 
   4   2   0     4710.93     4932.90    131.41 o 
   5   2   0       39.48       47.36      1.95 o 
   6   2   0      553.06      508.77     54.86 o 
   7   2   0       17.52       15.89      2.33 o 
   1   3   0      278.20      252.41      2.30 o 
   2   3   0     1908.64     1790.92     19.57 o 
   3   3   0        4.03        3.02      0.27 o 
   4   3   0     2591.73     2696.37     41.67 o 
   5   3   0        4.26        3.80      0.77 o 
   6   3   0     1124.55     1195.07     20.75 o 
   7   3   0       21.01       21.39      5.10 o 
   8   3   0      241.58      235.50     12.30 o 
   0   4   0      143.44      123.91      0.87 o 
   1   4   0        5.75        6.64      0.15 o 
   2   4   0      258.27      252.84      1.79 o 
   3   4   0      137.46      141.00      1.03 o 
   4   4   0     1125.52     1159.84     19.01 o 
   5   4   0      347.34      346.95      4.91 o 
   6   4   0      735.22      767.03     19.09 o 
   7   4   0       34.70       28.50      1.28 o 
   1   5   0      264.68      231.71      1.36 o 
   2   5   0      539.05      506.45      5.87 o 
   3   5   0      362.24      343.68      2.64 o 
   4   5   0       94.37      101.36      1.14 o 
   5   5   0        4.65        5.98      0.66 o 
   6   5   0      541.33      550.66     15.09 o 
   7   5   0       63.48       62.43      2.11 o 
   8   5   0      441.06      404.05      6.98 o 
   1   6   0      195.24      208.44      1.96 o 
   2   6   0      268.72      258.50      1.79 o 
   3   6   0      136.87      134.56      2.47 o 
   4   6   0        8.19        7.93      0.46 o 
   5   6   0       34.12       31.35      0.51 o 
   6   6   0       77.71       85.36      3.11 o 
   7   6   0      118.07      125.54      3.59 o 
   8   6   0      129.63      119.44      6.97 o 
   1   7   0     1601.69     1555.79     17.33 o 
   2   7   0      752.56      717.77      4.29 o 
   3   7   0      399.36      382.82      4.06 o 
   4   7   0       46.37       50.54      1.12 o 
   5   7   0       88.82       88.33      1.20 o 
   6   7   0       43.24       42.80      2.37 o 
   7   7   0        0.01        0.14      0.56 o 
   8   7   0      182.69      172.63      9.53 o 
   0   8   0        2.09        3.20      0.44 o 
   1   8   0       40.64       36.96      0.48 o 
   2   8   0      195.62      179.52      1.93 o 
   3   8   0       19.87       19.11      0.76 o 
   4   8   0       93.74       88.28      1.20 o 
   5   8   0        1.92        1.99      0.40 o 
   6   8   0        5.49        3.85      1.14 o 
   7   8   0        0.05        0.99      0.64 o 
   8   8   0        0.00       -0.37      1.09 o 
   1   9   0     2945.41     2900.30     58.39 o 
   2   9   0       50.96       65.16      0.65 o 
   3   9   0      304.42      301.20      4.75 o 
   4   9   0      228.15      244.28      4.51 o 
   5   9   0      119.80      125.76      2.44 o 
   6   9   0      126.62      134.10      3.48 o 
   7   9   0       22.26       22.56      4.42 o 
   8   9   0       43.20       44.29      5.55 o 
   0  10   0      161.20      197.82      2.82 o 
   1  10   0      340.88      319.34      2.21 o 
   2  10   0      127.14      162.79      2.97 o 
   3  10   0      117.51      118.44      2.61 o 
   4  10   0       53.15       61.63      1.59 o 
   5  10   0        0.00        0.15      0.33 o 
   6  10   0       16.92       16.33      1.21 o 
   7  10   0      100.53      101.04      2.42 o 
   1  11   0      217.83      239.35      2.15 o 
   2  11   0      117.12      126.94      1.26 o 
   3  11   0      775.44      739.92      9.01 o 
   4  11   0      159.15      147.25      2.35 o 
   5  11   0        3.52        2.60      0.91 o 
   6  11   0      100.80      100.10      2.06 o 
   7  11   0       38.86       41.53      4.87 o 
   0  12   0     1665.06     1868.66     29.04 o 
   1  12   0       24.65       23.79      0.59 o 
   2  12   0      798.28      860.00      7.21 o 
   3  12   0      213.39      211.81      2.69 o 
   4  12   0      158.94      166.59      2.90 o 
   5  12   0      607.73      645.82      9.98 o 
   6  12   0       38.85       41.86      2.15 o 
   7  12   0       27.07       28.14      6.12 o 
   1  13   0       51.36       49.40      0.70 o 
   2  13   0      186.08      196.86      2.24 o 
   3  13   0      293.46      269.39      3.12 o 
   4  13   0       18.25       16.29      1.40 o 
   5  13   0        2.10        1.43      0.58 o 
   6  13   0       14.82       15.89      1.68 o 
   7  13   0      214.49      231.93      8.62 o 
   0  14   0      107.19      104.62      3.00 o 
   1  14   0       46.14       43.62      0.76 o 
   2  14   0       73.55       83.12      1.34 o 
   3  14   0        6.32        6.53      0.76 o 
   4  14   0      416.47      442.26      9.25 o 
   5  14   0      139.09      130.58      3.16 o 
   6  14   0      162.58      154.92      3.25 o 
   7  14   0      145.86      148.17      4.81 o 
   1  15   0       27.29       30.26      0.82 o 
   2  15   0      510.21      489.43      5.59 o 
   3  15   0      129.10      116.10      1.67 o 
   4  15   0       53.61       47.03      2.39 o 
   5  15   0      480.31      486.47     12.79 o 
   6  15   0        5.78        4.64      1.08 o 
   7  15   0      240.40      238.08      7.40 o 
   0  16   0     1544.31     1540.18     35.45 o 
   1  16   0      111.21      107.71      1.87 o 
   2  16   0      314.72      323.82      3.89 o 
   3  16   0      779.55      753.15     15.82 o 
   4  16   0        3.08        2.28      0.70 o 
   5  16   0      475.88      482.52      8.27 o 
   6  16   0       22.02       22.04      1.22 o 
   1  17   0     1342.25     1236.67     18.19 o 
   2  17   0      113.21      114.02      1.43 o 
   3  17   0      891.44      864.08     11.47 o 
   4  17   0        1.99        1.46      0.64 o 
   5  17   0       77.14       66.25      2.62 o 
   6  17   0        0.86        0.99      0.60 o 
   0  18   0      319.99      355.18      5.38 o 
   1  18   0       58.83       55.37      2.47 o 
   2  18   0      345.17      357.58      6.24 o 
   3  18   0       29.07       19.94      3.51 o 
   4  18   0      171.96      172.54      2.96 o 
   5  18   0        5.97        5.48      1.32 o 
   6  18   0       30.61       28.06      1.61 o 
   1  19   0     1347.03     1271.28     12.81 o 
   2  19   0      161.72      167.76      2.29 o 
   3  19   0      164.84      158.25      3.33 o 
   4  19   0      140.26      148.53      2.92 o 
   5  19   0        0.77        0.62      0.42 o 
   6  19   0       45.43       44.72      2.36 o 
   0  20   0      276.89      283.16      5.11 o 
   1  20   0      129.80      137.60      3.20 o 
   2  20   0        5.94        6.34      0.91 o 
   3  20   0      346.74      356.97      5.56 o 
   4  20   0      108.33      104.66      2.47 o 
   5  20   0       80.65       78.86      2.51 o 
   1  21   0       29.98       20.74      0.90 o 
   2  21   0      248.01      246.25      4.13 o 
   3  21   0      138.15      127.05      2.59 o 
   4  21   0        7.41        4.23      1.10 o 
   5  21   0      161.61      155.37      4.07 o 
   0  22   0      166.10      151.99      3.89 o 
   1  22   0        7.40        5.64      0.96 o 
   2  22   0        5.19        6.04      1.36 o 
   3  22   0       49.12       45.05      1.96 o 
   4  22   0      107.94      112.17      3.19 o 
   5  22   0       85.76       84.80      3.21 o 
   1  23   0        0.35        0.66      0.44 o 
   2  23   0       66.45       76.21      1.82 o 
   3  23   0       21.53       18.48      1.44 o 
   4  23   0       16.97        9.82      2.57 o 
   0  24   0       24.13       33.31      1.66 o 
   1  24   0        4.04        4.22      0.99 o 
   2  24   0        6.86        3.84      0.92 o 
   3  24   0       12.64       10.30      2.86 o 
   1  25   0       26.81       28.00      1.28 o 
   2  25   0       18.50       19.58      1.26 o 
   3  25   0        7.43        5.40      1.69 o 
   0  26   0       43.49       45.01      2.08 o 
   1  26   0        0.10        0.11      0.32 o 
   2  26   0       35.24       31.79      1.82 o 
  -8   1   1       23.61       20.81      1.42 o 
  -7   1   1       30.68       32.78      1.49 o 
  -6   1   1       20.17       24.89      1.53 o 
  -5   1   1      140.68      164.72      2.86 o 
  -4   1   1      103.05      136.86      1.51 o 
  -3   1   1     1055.95     1104.28      6.12 o 
  -2   1   1     1221.08     1177.58     10.46 o 
   0   1   1      970.85      909.21     13.91 o 
   1   1   1      135.30      111.30      1.48 o 
   2   1   1       29.72       32.43      0.37 o 
   3   1   1     1252.53     1227.27     10.17 o 
   4   1   1        0.31        0.14      0.22 o 
   5   1   1      147.37      168.70      2.86 o 
   6   1   1        1.17        0.92      0.33 o 
   7   1   1        5.95        5.88      1.84 o 
  -8   2   1        1.98        1.04      1.10 o 
  -7   2   1       20.73       18.80      0.85 o 
  -6   2   1        9.42        8.11      1.58 o 
  -5   2   1        1.40        3.19      0.52 o 
  -4   2   1      297.39      288.55      2.32 o 
  -3   2   1        0.72        0.34      0.10 o 
  -2   2   1      306.84      299.65      1.66 o 
   0   2   1       33.19       31.43      0.39 o 
   2   2   1        1.56        3.79      0.28 o 
   3   2   1      301.16      341.34      3.14 o 
   4   2   1        0.12       -0.21      0.34 o 
   5   2   1      176.15      182.75      5.55 o 
   6   2   1        0.31        0.35      0.31 o 
   7   2   1       12.85       10.91      3.12 o 
  -8   3   1       43.82       35.11      5.29 o 
  -7   3   1        1.22        0.40      0.57 o 
  -6   3   1      371.15      399.34      8.87 o 
  -5   3   1       31.79       32.04      0.81 o 
  -4   3   1      977.39      988.37      7.71 o 
  -3   3   1      102.62      102.37      0.84 o 
  -2   3   1      812.65      752.85      7.62 o 
   0   3   1      706.37      628.26      4.99 o 
   2   3   1      197.92      207.35      1.78 o 
   4   3   1       27.60       33.42      0.85 o 
   5   3   1       93.38      106.38      3.66 o 
   6   3   1        5.12        5.56      1.39 o 
   7   3   1       71.71       69.43      3.65 o 
  -8   4   1      212.10      203.60     13.65 o 
  -7   4   1       12.35       12.65      1.47 o 
  -6   4   1      316.81      338.13      7.31 o 
  -5   4   1       19.75       17.92      0.57 o 
  -4   4   1       54.45       54.56      0.62 o 
  -3   4   1      331.03      345.03      2.27 o 
  -2   4   1      352.36      340.80      1.90 o 
  -1   4   1      312.17      261.98      1.47 o 
   0   4   1     1329.96     1269.74     19.42 o 
   1   4   1     1660.67     1536.21     15.25 o 
   2   4   1      355.25      364.55      3.21 o 
   3   4   1      372.76      380.46      4.25 o 
   4   4   1       95.67      104.82      1.79 o 
   5   4   1      920.93      954.26     14.23 o 
   6   4   1       82.43       87.38      3.48 o 
   7   4   1      142.09      124.59      3.82 o 
  -8   5   1       37.79       37.63      3.80 o 
  -7   5   1       26.83       27.82      1.76 o 
  -6   5   1        9.05        9.47      0.81 o 
  -5   5   1       73.99       78.37      1.06 o 
  -4   5   1      185.46      171.93      1.60 o 
  -3   5   1       92.65       86.20      0.73 o 
  -2   5   1      741.21      666.32      3.65 o 
  -1   5   1      261.22      268.19      1.34 o 
   0   5   1       29.84       26.47      0.28 o 
   1   5   1      135.46      110.76      1.24 o 
   2   5   1      303.02      285.57      3.84 o 
   3   5   1      327.49      289.69      4.58 o 
   4   5   1        0.15        0.55      0.31 o 
   5   5   1        8.11        8.70      0.94 o 
   6   5   1        0.98        2.02      0.91 o 
   7   5   1       20.87       16.41      3.92 o 
   8   5   1        0.80        0.73      0.52 o 
  -8   6   1      128.38      125.83      5.44 o 
  -7   6   1       47.59       49.05      1.97 o 
  -6   6   1       14.40       16.84      1.03 o 
  -5   6   1       77.50       78.90      1.40 o 
  -4   6   1       80.42       83.72      0.83 o 
  -3   6   1      114.82      120.44      0.89 o 
  -2   6   1      216.35      178.85      2.26 o 
  -1   6   1      139.22      140.03      1.08 o 
   0   6   1      906.99      802.55      3.76 o 
   1   6   1        6.88        7.16      0.19 o 
   2   6   1      486.37      495.02      6.23 o 
   3   6   1       33.26       46.60      0.60 o 
   4   6   1      508.23      539.85     13.48 o 
   5   6   1       96.72      107.46      3.43 o 
   6   6   1       89.81       86.42      5.49 o 
   7   6   1      200.98      188.91      5.24 o 
  -8   7   1       19.30       15.57      1.89 o 
  -7   7   1        1.48        1.10      0.40 o 
  -6   7   1      378.17      410.05      5.71 o 
  -5   7   1      105.65      109.10      1.43 o 
  -4   7   1      152.20      174.02      2.16 o 
  -3   7   1      243.95      238.71      2.46 o 
  -2   7   1       70.77       73.62      0.85 o 
  -1   7   1        5.44        7.64      0.17 o 
   0   7   1     1760.92     1612.86     12.38 o 
   1   7   1      468.63      454.50      3.30 o 
   2   7   1     2197.37     2049.70     22.05 o 
   3   7   1      593.88      640.51      8.55 o 
   4   7   1       27.64       23.44      1.37 o 
   5   7   1      154.20      150.73      4.72 o 
   6   7   1        0.01        1.02      0.75 o 
   7   7   1        8.36        9.15      2.57 o 
  -8   8   1        5.68        4.65      2.98 o 
  -7   8   1        1.43        0.98      0.39 o 
  -6   8   1       24.85       24.29      1.36 o 
  -5   8   1        4.77        6.12      0.27 o 
  -4   8   1      674.17      687.31      7.14 o 
  -3   8   1      161.50      166.84      2.39 o 
  -2   8   1       20.10       15.72      0.24 o 
  -1   8   1      811.33      784.96      3.65 o 
   0   8   1     1792.54     1807.46     11.89 o 
   1   8   1     1294.62     1274.92      9.73 o 
   2   8   1       15.90       10.77      0.64 o 
   3   8   1      179.65      186.33      3.13 o 
   4   8   1       34.82       31.34      1.53 o 
   5   8   1       32.17       32.52      2.25 o 
   6   8   1        3.79        2.69      1.01 o 
   7   8   1       39.70       37.78      2.54 o 
  -8   9   1       13.73        9.72      2.87 o 
  -7   9   1        0.18        0.11      0.48 o 
  -6   9   1        3.95        5.77      0.98 o 
  -5   9   1        0.02        0.42      0.20 o 
  -4   9   1      425.71      414.49      5.84 o 
  -3   9   1        0.19        0.38      0.17 o 
  -2   9   1     3835.51     3737.80     75.63 o 
  -1   9   1      165.02      176.00      1.47 o 
   0   9   1      869.70      918.29      4.53 o 
   1   9   1      144.83      159.93      1.26 o 
   2   9   1        2.35        4.96      0.95 o 
   3   9   1       58.26       59.04      3.09 o 
   4   9   1       68.94       73.98      1.77 o 
   5   9   1       96.46       96.31      5.17 o 
   6   9   1        5.03        4.61      1.24 o 
   7   9   1       16.59       11.52      3.15 o 
  -8  10   1       34.84       34.50      2.14 o 
  -7  10   1        0.01        0.85      0.40 o 
  -6  10   1        6.92        5.20      0.96 o 
  -5  10   1        7.46        7.11      0.56 o 
  -4  10   1      209.38      207.19      2.77 o 
  -3  10   1      331.68      333.36      2.98 o 
  -2  10   1       16.74       22.84      0.42 o 
  -1  10   1     1483.41     1500.53      8.48 o 
   0  10   1      813.10      798.24      4.92 o 
   1  10   1     1090.33     1136.15      9.62 o 
   2  10   1      103.73      101.43      1.66 o 
   3  10   1      375.31      388.59      6.63 o 
   4  10   1       54.63       53.27      1.24 o 
   5  10   1       29.25       32.70      2.38 o 
   6  10   1       55.22       58.40      2.13 o 
   7  10   1        1.89        1.21      0.88 o 
  -8  11   1       88.89       79.70      3.36 o 
  -7  11   1        1.11        0.08      0.61 o 
  -6  11   1      101.44      100.80      2.42 o 
  -5  11   1       56.14       59.47      1.96 o 
  -4  11   1       38.32       45.07      1.06 o 
  -3  11   1      270.60      292.83      3.10 o 
  -2  11   1       16.94       29.91      0.37 o 
  -1  11   1      192.94      225.83      2.03 o 
   0  11   1       74.13      101.42      1.18 o 
   1  11   1       20.01       20.05      0.48 o 
   2  11   1       55.46       60.76      1.14 o 
   3  11   1      129.24      126.14      2.22 o 
   4  11   1        0.61        0.86      0.38 o 
   5  11   1       51.27       48.91      1.94 o 
   6  11   1        2.85        1.93      1.41 o 
   7  11   1        4.93        3.65      2.67 o 
  -8  12   1       57.00       58.73      2.40 o 
  -7  12   1        2.92        1.53      1.10 o 
  -6  12   1       24.84       25.12      1.94 o 
  -5  12   1       26.94       27.22      1.37 o 
  -4  12   1       45.41       49.67      0.79 o 
  -3  12   1       39.57       44.77      0.72 o 
  -2  12   1        5.32        4.19      0.42 o 
  -1  12   1       18.36       24.47      0.47 o 
   0  12   1      107.23      123.45      1.46 o 
   1  12   1       70.13       86.71      1.00 o 
   2  12   1       45.86       53.26      0.88 o 
   3  12   1       13.72       13.63      0.80 o 
   4  12   1       15.43       15.89      1.51 o 
   5  12   1       49.46       44.51      1.51 o 
   6  12   1        2.30        2.73      1.12 o 
   7  12   1        2.19        0.78      0.90 o 
  -7  13   1       31.61       28.99      1.81 o 
  -6  13   1      617.83      654.11      9.75 o 
  -5  13   1       55.06       56.76      2.37 o 
  -4  13   1      320.91      322.19      3.65 o 
  -3  13   1       39.22       38.39      0.83 o 
  -2  13   1       27.50       26.88      0.53 o 
  -1  13   1        0.13        0.26      0.45 o 
   0  13   1       62.42       74.83      1.33 o 
   1  13   1       47.93       50.02      0.75 o 
   2  13   1      238.94      254.46      3.02 o 
   3  13   1       39.11       41.42      0.83 o 
   4  13   1       99.82      102.46      2.14 o 
   5  13   1       18.89       19.42      0.90 o 
   6  13   1      169.71      177.08      3.84 o 
   7  13   1       53.43       48.47      2.46 o 
  -7  14   1        0.08        0.52      0.63 o 
  -6  14   1       38.88       34.85      2.40 o 
  -5  14   1        0.39        0.75      0.50 o 
  -4  14   1      720.38      707.01     14.61 o 
  -3  14   1       13.97       11.07      0.65 o 
  -2  14   1       81.48       72.70      1.88 o 
  -1  14   1       18.75       16.81      0.53 o 
   0  14   1      267.47      265.63      5.69 o 
   1  14   1        0.83        0.20      0.30 o 
   2  14   1       13.23       11.50      0.48 o 
   3  14   1       24.29       22.59      1.09 o 
   4  14   1       32.49       31.39      1.32 o 
   5  14   1       21.92       21.12      1.57 o 
   6  14   1       48.12       50.41      3.94 o 
  -7  15   1       16.08       10.91      2.81 o 
  -6  15   1       10.62        7.04      1.76 o 
  -5  15   1       11.32       10.86      0.83 o 
  -4  15   1      526.06      506.92     10.54 o 
  -3  15   1        5.13        4.52      0.49 o 
  -2  15   1     2135.98     2082.74     20.02 o 
  -1  15   1       45.86       48.01      1.22 o 
   0  15   1      494.13      466.09      6.97 o 
   1  15   1      140.67      157.02      1.72 o 
   2  15   1       79.92       73.87      0.95 o 
   3  15   1       78.77       79.86      1.94 o 
   4  15   1      221.85      229.53      5.03 o 
   5  15   1        4.93        3.26      0.86 o 
   6  15   1       36.36       34.70      1.81 o 
  -7  16   1        7.23        6.06      1.66 o 
  -6  16   1       45.96       47.44      1.61 o 
  -5  16   1       16.74       17.35      0.96 o 
  -4  16   1       43.94       46.05      2.12 o 
  -3  16   1       29.56       31.67      0.94 o 
  -2  16   1      288.76      280.61      5.19 o 
  -1  16   1      144.54      162.95      2.19 o 
   0  16   1      694.87      699.77     12.70 o 
   1  16   1       81.97       89.48      1.40 o 
   2  16   1        3.40        5.38      0.70 o 
   3  16   1       77.49       74.57      1.20 o 
   4  16   1        2.37        1.06      0.42 o 
   5  16   1      183.33      188.74      3.83 o 
   6  16   1       28.51       27.92      1.89 o 
  -7  17   1       20.61       16.98      4.59 o 
  -6  17   1        0.55        2.02      0.66 o 
  -5  17   1       13.05       10.66      2.12 o 
  -4  17   1       40.15       39.43      1.04 o 
  -3  17   1       21.65       23.46      0.75 o 
  -2  17   1        2.63        1.90      0.37 o 
  -1  17   1       43.98       45.12      1.33 o 
   0  17   1      719.84      697.68      8.51 o 
   1  17   1      195.18      191.16      2.60 o 
   2  17   1      702.68      684.40     12.58 o 
   3  17   1      390.32      404.73      8.52 o 
   4  17   1       37.20       31.94      1.58 o 
   5  17   1        7.74        6.68      1.66 o 
   6  17   1        0.18        1.33      0.67 o 
  -6  18   1        3.47        3.06      0.97 o 
  -5  18   1        1.86        0.94      0.48 o 
  -4  18   1       50.53       51.60      2.41 o 
  -3  18   1        4.15        6.75      0.98 o 
  -2  18   1      272.21      283.22      4.86 o 
  -1  18   1      159.79      150.18      2.94 o 
   0  18   1       61.61       55.52      2.39 o 
   1  18   1      639.96      610.71     10.24 o 
   2  18   1      125.08      140.00      2.24 o 
   3  18   1       13.37       13.89      0.92 o 
   4  18   1      200.13      218.36      3.93 o 
   5  18   1       29.42       28.57      1.93 o 
   6  18   1       19.96       19.84      1.60 o 
  -6  19   1       46.51       45.69      2.07 o 
  -5  19   1        0.43        0.09      0.53 o 
  -4  19   1       89.69       87.71      1.93 o 
  -3  19   1       40.06       35.13      1.44 o 
  -2  19   1        6.14        3.38      0.49 o 
  -1  19   1      446.20      441.28      5.60 o 
   0  19   1       13.93       23.41      0.97 o 
   1  19   1        8.36        8.43      0.79 o 
   2  19   1        2.38        3.51      0.68 o 
   3  19   1      127.25      123.42      2.88 o 
   4  19   1       32.40       28.61      1.22 o 
   5  19   1        0.14        0.66      0.41 o 
  -6  20   1       15.37       11.13      3.08 o 
  -5  20   1       15.69       13.24      3.11 o 
  -4  20   1        3.90        2.95      0.72 o 
  -3  20   1      350.87      360.53      5.42 o 
  -2  20   1        3.83        2.21      0.49 o 
  -1  20   1      158.01      153.93      3.05 o 
   0  20   1        5.69        3.67      0.61 o 
   1  20   1        9.78        7.61      0.79 o 
   2  20   1        0.61        1.00      0.35 o 
   3  20   1       29.03       30.69      1.41 o 
   4  20   1        0.82        0.95      0.49 o 
   5  20   1       75.16       75.98      2.26 o 
  -5  21   1      256.67      271.32      4.72 o 
  -4  21   1       67.41       69.64      1.70 o 
  -3  21   1      136.63      138.52      2.66 o 
  -2  21   1       28.16       25.26      0.80 o 
  -1  21   1       21.66       20.65      0.74 o 
   0  21   1        0.46        0.44      0.29 o 
   1  21   1       28.58       22.57      0.95 o 
   2  21   1        5.78        3.36      0.73 o 
   3  21   1        2.07        1.33      0.56 o 
   4  21   1       39.83       38.16      3.09 o 
   5  21   1       38.94       34.93      2.56 o 
  -5  22   1        2.03        0.88      0.77 o 
  -4  22   1        8.68        6.92      1.62 o 
  -3  22   1       29.85       29.23      1.04 o 
  -2  22   1       43.54       51.11      1.67 o 
  -1  22   1       37.50       33.86      0.89 o 
   0  22   1        0.69        1.03      0.32 o 
   1  22   1        0.51        0.73      0.40 o 
   2  22   1       25.65       23.96      1.09 o 
   3  22   1        2.95        2.68      0.78 o 
   4  22   1       13.69       14.77      1.47 o 
  -4  23   1        6.41        5.51      1.66 o 
  -3  23   1       27.19       29.49      1.39 o 
  -2  23   1       57.08       55.74      1.64 o 
  -1  23   1        2.30        4.17      0.57 o 
   0  23   1      122.37      129.12      2.15 o 
   1  23   1        4.31        5.42      0.97 o 
   2  23   1       42.93       47.80      2.24 o 
   3  23   1        1.43        1.70      0.61 o 
   4  23   1        0.00       -0.23      0.57 o 
  -4  24   1       72.62       79.33      3.04 o 
  -3  24   1      122.88      121.27      3.56 o 
  -2  24   1       21.52       24.49      1.12 o 
  -1  24   1       78.31       76.41      1.84 o 
   0  24   1        5.24        4.30      0.77 o 
   1  24   1       12.85       12.96      1.21 o 
   2  24   1       19.67       20.23      1.21 o 
   3  24   1      100.50      110.61      3.18 o 
  -3  25   1       12.22       13.06      2.67 o 
  -2  25   1       16.33       21.33      1.94 o 
  -1  25   1       82.51       85.33      2.90 o 
   0  25   1        0.58       -0.26      0.45 o 
   1  25   1        1.16        1.30      0.52 o 
   2  25   1        0.13        0.35      0.66 o 
  -2  26   1       94.06      105.29      3.23 o 
  -1  26   1      112.07      129.42      3.93 o 
   0  26   1        1.04        1.35      0.48 o 
   1  26   1      323.63      375.63      9.74 o 
  -8   0   2        2.69        2.61      1.23 o 
  -7   0   2       98.31       97.40      3.95 o 
  -6   0   2      264.97      269.93      5.39 o 
  -5   0   2      459.87      488.66      7.90 o 
  -4   0   2     1019.91      991.16     10.08 o 
  -3   0   2      512.79      463.39      3.48 o 
  -1   0   2        2.37        0.79      0.24 o 
   0   0   2      270.19      267.54      2.55 o 
   1   0   2      252.10      255.65      3.41 o 
   3   0   2      384.82      396.11      8.70 o 
   4   0   2       96.33      114.56      9.84 o 
   5   0   2      185.40      197.85      6.67 o 
   6   0   2       17.23       20.44      1.03 o 
  -8   1   2        4.72        2.86      1.16 o 
  -7   1   2        2.09        2.68      0.55 o 
  -6   1   2       32.97       36.94      1.18 o 
  -5   1   2       45.03       45.03      0.64 o 
  -4   1   2      467.34      403.69      3.88 o 
  -3   1   2      631.65      612.64      3.52 o 
  -2   1   2      909.83      873.82      6.33 o 
  -1   1   2     1031.12      896.33      6.18 o 
   0   1   2      371.35      343.93      1.96 o 
   1   1   2      190.38      203.56      1.28 o 
   2   1   2       11.76       18.57      1.31 o 
   3   1   2        6.42       10.40      0.48 o 
   4   1   2      368.96      411.98      5.52 o 
   5   1   2        3.46        3.41      0.64 o 
   6   1   2        0.37        0.74      0.39 o 
   7   1   2       14.09        9.29      4.44 o 
  -9   2   2        1.25        1.82      1.35 o 
  -8   2   2        7.69        5.29      1.96 o 
  -7   2   2       14.27       11.75      1.19 o 
  -6   2   2       23.15       22.81      0.98 o 
  -5   2   2      115.71      100.89      1.16 o 
  -4   2   2       27.97       32.75      0.64 o 
  -3   2   2      577.15      536.05      2.81 o 
  -2   2   2     1099.82     1091.51      7.54 o 
   0   2   2     1314.44     1271.18     11.95 o 
   1   2   2      790.91      751.19      4.20 o 
   2   2   2       12.94       14.86      0.38 o 
   3   2   2        4.34        3.76      1.02 o 
   4   2   2      163.31      172.06      2.67 o 
   5   2   2       37.45       35.09      1.31 o 
   6   2   2      173.32      189.28      4.58 o 
   7   2   2        2.47        1.44      1.47 o 
  -9   3   2       52.84       47.32      3.99 o 
  -8   3   2        4.41        3.84      1.40 o 
  -7   3   2       59.61       61.23      1.36 o 
  -6   3   2        2.26        3.05      0.70 o 
  -5   3   2        0.22       -0.03      0.13 o 
  -4   3   2      192.73      187.15      1.97 o 
  -3   3   2        6.31        3.85      0.17 o 
  -2   3   2      544.95      506.10      3.36 o 
  -1   3   2      291.73      267.95      1.75 o 
   0   3   2       35.62       32.63      0.43 o 
   1   3   2     2675.19     2472.22     30.87 o 
   2   3   2        4.69        1.75      0.31 o 
   3   3   2      781.53      787.15     11.35 o 
   4   3   2        8.08       11.69      0.67 o 
   5   3   2        0.00        1.46      1.23 o 
   6   3   2        0.13        0.83      0.53 o 
   7   3   2       63.56       65.71      5.82 o 
  -9   4   2        1.67        1.03      0.51 o 
  -8   4   2        4.02        2.40      0.85 o 
  -7   4   2       25.11       24.82      1.14 o 
  -6   4   2       18.55       19.87      1.03 o 
  -5   4   2        0.19        0.48      0.22 o 
  -4   4   2       37.62       46.73      0.51 o 
  -3   4   2      283.44      270.23      2.98 o 
  -2   4   2      154.01      161.91      1.19 o 
  -1   4   2       51.18       50.17      0.54 o 
   0   4   2       40.27       48.40      0.46 o 
   1   4   2        0.01        0.89      0.22 o 
   2   4   2       53.42       49.84      1.23 o 
   3   4   2      958.04      944.49     13.37 o 
   4   4   2      158.56      161.49      2.72 o 
   5   4   2      544.45      567.97     10.76 o 
   6   4   2       90.10       95.31      6.71 o 
   7   4   2       83.47       85.17      3.62 o 
  -8   5   2       59.22       61.24      1.68 o 
  -7   5   2      129.11      131.18      3.65 o 
  -6   5   2       25.14       25.00      0.88 o 
  -5   5   2      534.00      545.31      5.36 o 
  -4   5   2      169.13      177.80      1.61 o 
  -3   5   2       41.23       46.62      0.42 o 
  -2   5   2      520.37      508.84      3.04 o 
  -1   5   2      626.53      612.33      3.21 o 
   0   5   2      168.62      162.75      1.69 o 
   1   5   2       85.47       87.21      0.95 o 
   2   5   2      690.85      675.03     15.42 o 
   3   5   2      103.39      104.79      1.58 o 
   4   5   2      400.38      418.86      7.39 o 
   5   5   2       13.47       11.34      3.17 o 
   6   5   2       14.28       10.14      2.87 o 
   7   5   2       10.30        7.15      1.96 o 
  -8   6   2        7.17        5.76      1.76 o 
  -7   6   2        0.14        0.58      0.44 o 
  -6   6   2       25.89       26.21      1.24 o 
  -5   6   2      135.30      151.65      1.94 o 
  -4   6   2      500.73      508.09      9.94 o 
  -3   6   2     1309.16     1378.77     14.26 o 
  -2   6   2      244.65      250.11      2.21 o 
  -1   6   2       67.46       75.54      0.73 o 
   0   6   2      593.02      578.61      4.14 o 
   1   6   2      527.59      543.92      4.91 o 
   2   6   2      804.59      767.65      7.92 o 
   3   6   2       91.61      103.17      1.59 o 
   4   6   2        6.79        4.38      0.56 o 
   5   6   2       56.26       61.06      3.67 o 
   6   6   2       24.90       26.21      4.20 o 
   7   6   2       40.97       40.34      3.66 o 
  -8   7   2       96.75       95.45      3.53 o 
  -7   7   2        0.03        0.97      0.55 o 
  -6   7   2      415.97      420.93      7.85 o 
  -5   7   2        5.98        7.10      0.75 o 
  -4   7   2      171.77      181.62      1.78 o 
  -3   7   2      170.49      185.10      1.81 o 
  -2   7   2       72.81       69.88      0.64 o 
  -1   7   2     1686.17     1797.47     13.61 o 
   0   7   2      742.19      715.58      4.25 o 
   1   7   2      818.30      891.85      6.84 o 
   2   7   2       72.09       69.00      1.40 o 
   3   7   2       76.07       92.60      1.76 o 
   4   7   2       17.34       18.33      1.68 o 
   5   7   2        0.49        0.61      0.72 o 
   6   7   2        1.30        1.39      0.81 o 
   7   7   2       34.77       35.10      3.54 o 
  -8   8   2       52.81       51.22      2.17 o 
  -7   8   2        2.67        2.28      0.74 o 
  -6   8   2        0.45        0.51      0.31 o 
  -5   8   2        8.24       10.00      0.49 o 
  -4   8   2        6.99        9.60      0.54 o 
  -3   8   2       12.54       12.86      0.40 o 
  -2   8   2      525.36      507.50      4.67 o 
  -1   8   2       32.17       27.89      0.40 o 
   0   8   2      814.15      823.87      9.70 o 
   1   8   2        2.62        2.46      0.35 o 
   2   8   2       34.00       32.49      1.17 o 
   3   8   2      115.98      113.28      3.09 o 
   4   8   2        2.66        1.83      1.14 o 
   5   8   2       73.45       75.44      4.44 o 
   6   8   2        0.15        0.50      0.80 o 
   7   8   2        4.72        4.58      1.53 o 
  -8   9   2        0.52        0.27      0.52 o 
  -7   9   2       17.48       14.02      2.57 o 
  -6   9   2       34.01       33.58      1.41 o 
  -5   9   2       48.28       47.60      1.04 o 
  -4   9   2      566.56      560.48      6.85 o 
  -3   9   2      165.08      173.79      1.63 o 
  -2   9   2      817.56      832.79      6.54 o 
  -1   9   2     1122.34     1137.81      6.60 o 
   0   9   2        5.36        5.33      0.31 o 
   1   9   2        2.96        0.38      0.15 o 
   2   9   2      173.33      185.97      2.84 o 
   3   9   2      103.54       97.03      5.85 o 
   4   9   2       86.10       83.57      5.49 o 
   5   9   2        0.10        0.88      0.79 o 
   6   9   2       24.28       25.79      4.42 o 
   7   9   2        0.00        0.34      0.66 o 
  -8  10   2       70.20       63.75      2.87 o 
  -7  10   2        0.83        0.53      0.74 o 
  -6  10   2      129.81      130.00      3.15 o 
  -5  10   2      178.29      188.69      2.14 o 
  -4  10   2        2.86        1.68      0.28 o 
  -3  10   2     1281.30     1301.57     11.33 o 
  -2  10   2      339.51      398.38      4.32 o 
  -1  10   2       30.13       21.26      0.69 o 
   0  10   2      780.93      881.72      7.48 o 
   1  10   2     1025.70     1002.16      9.96 o 
   2  10   2      193.05      210.93      3.62 o 
   3  10   2       10.22       17.46      3.45 o 
   4  10   2        1.07        0.15      0.61 o 
   5  10   2        0.28        0.20      0.55 o 
   6  10   2        8.18        4.24      1.67 o 
   7  10   2        6.33        4.51      2.10 o 
  -8  11   2        0.22        0.63      0.38 o 
  -7  11   2        3.45        1.74      0.86 o 
  -6  11   2       26.11       26.15      1.03 o 
  -5  11   2      271.08      294.18      5.67 o 
  -4  11   2       68.92       68.92      1.36 o 
  -3  11   2       31.46       27.22      0.56 o 
  -2  11   2        1.71        4.01      0.31 o 
  -1  11   2     1215.67     1134.66      9.67 o 
   0  11   2       57.78       60.14      0.75 o 
   1  11   2       71.27       72.86      0.99 o 
   2  11   2      152.68      163.41      2.90 o 
   3  11   2      290.19      295.69      5.56 o 
   4  11   2       58.09       59.44      2.65 o 
   5  11   2        0.46        0.03      0.96 o 
   6  11   2       13.11        7.60      2.81 o 
  -8  12   2        1.72        1.41      0.77 o 
  -7  12   2      241.47      266.75      9.85 o 
  -6  12   2        0.68        1.14      0.54 o 
  -5  12   2       56.38       52.80      1.66 o 
  -4  12   2        7.96        5.48      0.69 o 
  -3  12   2      157.41      155.57      2.24 o 
  -2  12   2        0.64        0.24      0.22 o 
  -1  12   2      245.80      265.19      3.18 o 
   0  12   2       26.39       29.73      0.67 o 
   1  12   2      572.10      567.07      7.01 o 
   2  12   2       55.66       57.57      1.89 o 
   3  12   2       82.51       84.91      1.99 o 
   4  12   2       10.68        9.70      2.01 o 
   5  12   2      119.23      124.19      7.84 o 
   6  12   2        3.36        2.99      1.34 o 
  -8  13   2       11.47        8.88      2.93 o 
  -7  13   2        0.91        0.45      0.87 o 
  -6  13   2       42.21       42.11      1.90 o 
  -5  13   2       29.75       27.28      0.91 o 
  -4  13   2       15.96       18.28      0.91 o 
  -3  13   2       43.58       53.14      1.18 o 
  -2  13   2        0.38        0.35      0.21 o 
  -1  13   2      196.73      193.27      2.47 o 
   0  13   2       34.76       44.51      0.75 o 
   1  13   2      258.15      257.78      2.94 o 
   2  13   2      304.40      323.57      4.66 o 
   3  13   2      250.73      242.47      5.93 o 
   4  13   2      402.32      421.55     13.14 o 
   5  13   2        0.39        0.43      0.93 o 
   6  13   2      146.05      144.13      5.73 o 
  -7  14   2       60.69       57.52      2.38 o 
  -6  14   2       57.74       54.44      1.66 o 
  -5  14   2       55.15       58.77      1.58 o 
  -4  14   2      273.85      271.69      5.15 o 
  -3  14   2        0.64       -0.28      0.28 o 
  -2  14   2      213.71      212.58      2.55 o 
  -1  14   2      445.70      457.13      6.88 o 
   0  14   2      261.24      262.81      2.95 o 
   1  14   2      476.82      470.58      4.71 o 
   2  14   2      196.33      198.61      3.37 o 
   3  14   2       22.66       23.94      1.71 o 
   4  14   2        2.16        2.28      0.78 o 
   5  14   2        2.27        1.30      0.87 o 
   6  14   2       50.48       50.47      2.81 o 
  -7  15   2       38.33       33.84      2.33 o 
  -6  15   2        6.97        7.72      1.65 o 
  -5  15   2      254.46      253.49      5.08 o 
  -4  15   2       89.26       84.03      2.32 o 
  -3  15   2      482.71      469.82      4.80 o 
  -2  15   2      179.54      164.28      2.30 o 
  -1  15   2      165.25      150.09      2.06 o 
   0  15   2        0.03        0.22      0.45 o 
   1  15   2        0.86        0.96      0.37 o 
   2  15   2        6.59        7.26      0.81 o 
   3  15   2        1.58        0.99      0.51 o 
   4  15   2        5.78        4.14      0.91 o 
   5  15   2        0.78        1.12      0.48 o 
   6  15   2       35.11       33.18      1.79 o 
  -7  16   2        1.92        0.87      0.51 o 
  -6  16   2       12.99       10.34      2.33 o 
  -5  16   2        0.20        0.36      0.41 o 
  -4  16   2        1.62        2.03      0.46 o 
  -3  16   2       71.74       75.59      2.16 o 
  -2  16   2      513.15      506.95     10.09 o 
  -1  16   2       18.37       16.56      0.65 o 
   0  16   2      554.60      524.69      6.49 o 
   1  16   2       39.55       46.15      1.19 o 
   2  16   2       74.68       73.23      2.22 o 
   3  16   2       32.75       35.82      1.07 o 
   4  16   2       53.56       50.69      1.75 o 
   5  16   2       37.60       39.84      2.14 o 
  -7  17   2       96.59       96.79      3.39 o 
  -6  17   2        7.71        4.84      1.10 o 
  -5  17   2       62.85       67.20      2.05 o 
  -4  17   2       56.92       52.22      1.49 o 
  -3  17   2      217.94      233.42      3.36 o 
  -2  17   2        0.99        1.06      0.34 o 
  -1  17   2      525.85      533.31      7.40 o 
   0  17   2      302.10      290.94      3.81 o 
   1  17   2       82.17       94.85      2.04 o 
   2  17   2      233.02      246.76      3.67 o 
   3  17   2        0.56        1.58      0.46 o 
   4  17   2       62.73       66.31      2.71 o 
   5  17   2        3.74        3.48      0.97 o 
  -6  18   2       35.69       37.31      2.26 o 
  -5  18   2       15.73       14.13      2.98 o 
  -4  18   2       30.63       25.90      1.59 o 
  -3  18   2        9.59        9.24      0.91 o 
  -2  18   2       28.91       26.10      0.82 o 
  -1  18   2      197.87      185.19      3.40 o 
   0  18   2       16.94       15.31      1.20 o 
   1  18   2      245.73      219.59      3.10 o 
   2  18   2      181.43      174.59      3.15 o 
   3  18   2        0.29        0.62      0.50 o 
   4  18   2       92.93       92.81      2.51 o 
   5  18   2       14.67        9.06      2.89 o 
  -6  19   2       24.95       23.23      1.48 o 
  -5  19   2       10.96        9.49      2.07 o 
  -4  19   2      100.19       91.53      1.82 o 
  -3  19   2        1.06        1.82      0.42 o 
  -2  19   2      169.64      154.14      2.50 o 
  -1  19   2       15.87       24.24      0.90 o 
   0  19   2       42.52       33.26      1.00 o 
   1  19   2      273.16      288.45      4.45 o 
   2  19   2        5.30        7.58      1.15 o 
   3  19   2      233.72      251.35      4.56 o 
   4  19   2       91.32       97.27      3.56 o 
   5  19   2       20.56       19.48      2.18 o 
  -6  20   2        0.39        1.24      0.56 o 
  -5  20   2       34.35       34.95      1.86 o 
  -4  20   2       10.51        9.16      1.67 o 
  -3  20   2        3.59        2.14      0.55 o 
  -2  20   2       33.54       32.74      0.81 o 
  -1  20   2       30.60       31.64      0.70 o 
   0  20   2       50.81       57.78      1.18 o 
   1  20   2       16.68       12.02      0.87 o 
   2  20   2        1.81        3.17      0.81 o 
   3  20   2       11.28       10.21      1.82 o 
   4  20   2        1.80        2.58      0.83 o 
  -5  21   2       63.07       69.88      3.07 o 
  -4  21   2        3.90        2.74      0.98 o 
  -3  21   2      148.71      164.27      3.06 o 
  -2  21   2        0.76        2.07      0.48 o 
  -1  21   2       82.33       79.94      1.60 o 
   0  21   2       63.36       53.49      1.29 o 
   1  21   2       18.25       18.05      0.78 o 
   2  21   2        0.01        0.70      0.49 o 
   3  21   2       21.99       23.10      1.49 o 
   4  21   2       28.89       24.85      1.63 o 
  -5  22   2        0.19        0.62      0.51 o 
  -4  22   2       38.11       42.12      1.97 o 
  -3  22   2        7.71        8.29      1.39 o 
  -2  22   2       14.93       14.13      0.88 o 
  -1  22   2       10.17       10.70      1.30 o 
   0  22   2        0.31        0.62      0.34 o 
   1  22   2        1.07        0.58      0.44 o 
   2  22   2       84.86       81.11      2.75 o 
   3  22   2       19.56       24.35      3.00 o 
  -4  23   2       30.29       27.12      1.53 o 
  -3  23   2       94.71      114.51      3.52 o 
  -2  23   2       17.77       16.65      0.91 o 
  -1  23   2      179.67      206.54      3.29 o 
   0  23   2       69.65       73.02      1.56 o 
   1  23   2      210.21      232.93      3.67 o 
   2  23   2        0.16        0.89      0.35 o 
   3  23   2      128.93      140.10      4.76 o 
  -4  24   2        0.54        1.36      0.60 o 
  -3  24   2        0.08        0.29      0.63 o 
  -2  24   2      104.21      107.87      3.29 o 
  -1  24   2        0.27        0.57      0.37 o 
   0  24   2       32.75       29.39      1.28 o 
   1  24   2        1.06        0.90      0.40 o 
   2  24   2       35.07       42.11      1.69 o 
  -3  25   2       43.07       43.01      1.82 o 
  -2  25   2        9.95        7.43      1.93 o 
  -1  25   2      207.00      234.72      6.12 o 
   0  25   2       43.64       48.86      1.45 o 
   1  25   2       97.71      119.34      3.38 o 
   2  25   2       40.96       51.68      1.77 o 
  -2  26   2        7.20        6.71      2.06 o 
  -1  26   2        1.48        0.60      0.73 o 
   0  26   2       20.18       25.98      1.17 o 
  -9   1   3        8.29        4.33      2.34 o 
  -8   1   3       44.03       45.98      2.03 o 
  -7   1   3       74.00       78.23      2.16 o 
  -6   1   3       81.79       80.27      1.18 o 
  -5   1   3      206.35      231.50      2.32 o 
  -4   1   3      531.14      535.41      3.98 o 
  -3   1   3     1238.62     1274.39     11.37 o 
  -2   1   3     1535.69     1609.49     17.68 o 
  -1   1   3      594.24      630.22      4.00 o 
   0   1   3     1668.02     1727.35      9.21 o 
   1   1   3      196.93      200.89      1.94 o 
   2   1   3     1171.68     1204.78     13.40 o 
   3   1   3       46.68       54.09      1.47 o 
   4   1   3      375.49      398.77      4.58 o 
   5   1   3        6.62        6.10      1.01 o 
   6   1   3       64.55       61.96      3.18 o 
   7   1   3        7.79        6.94      4.57 o 
  -9   2   3      121.99      131.65      6.81 o 
  -8   2   3       26.57       25.47      1.15 o 
  -7   2   3       67.91       68.92      1.39 o 
  -6   2   3        3.33        2.95      0.49 o 
  -5   2   3      171.77      170.46      1.81 o 
  -4   2   3        9.71       11.55      0.77 o 
  -3   2   3        1.62        1.70      0.30 o 
  -2   2   3       21.11       25.77      0.52 o 
   0   2   3       10.63       10.98      0.37 o 
   1   2   3     1153.60     1189.66     12.68 o 
   2   2   3       35.48       35.35      0.79 o 
   3   2   3       69.26       65.15      1.98 o 
   4   2   3      127.84      133.07      2.03 o 
   5   2   3       31.10       28.60      1.05 o 
   6   2   3       60.44       56.84      3.00 o 
   7   2   3        2.27        0.82      1.28 o 
  -9   3   3       10.03        7.45      4.34 o 
  -8   3   3       29.14       26.58      1.23 o 
  -7   3   3        3.59        3.69      0.57 o 
  -6   3   3      176.34      175.75      2.21 o 
  -5   3   3       13.11       12.73      0.55 o 
  -4   3   3      298.02      284.65      3.05 o 
  -3   3   3     1948.92     1956.49     38.59 o 
  -2   3   3      584.07      632.94      4.17 o 
  -1   3   3     1389.89     1326.71      7.60 o 
   0   3   3     1220.27     1255.48     12.19 o 
   1   3   3      822.50      800.30     11.48 o 
   2   3   3      555.36      564.89      8.09 o 
   3   3   3      212.36      217.96      2.74 o 
   4   3   3      287.15      315.23      6.75 o 
   5   3   3        2.37        3.08      0.54 o 
   6   3   3      167.79      174.05      8.50 o 
   7   3   3        4.43        3.81      2.45 o 
  -9   4   3       55.48       53.89      3.67 o 
  -8   4   3        0.03        0.91      0.50 o 
  -7   4   3       34.34       34.92      0.99 o 
  -6   4   3       18.04       16.89      0.62 o 
  -5   4   3      289.66      312.66      7.16 o 
  -4   4   3       38.09       43.62      0.96 o 
  -3   4   3      941.49      939.65      7.85 o 
  -2   4   3      308.17      310.65      2.29 o 
  -1   4   3      461.63      431.24      2.44 o 
   0   4   3      432.27      396.55      3.97 o 
   1   4   3      248.72      234.87      4.83 o 
   2   4   3       61.54       66.07      1.25 o 
   3   4   3      110.74      103.38      1.62 o 
   4   4   3        7.09        7.19      1.23 o 
   5   4   3        2.12        2.66      1.20 o 
   6   4   3       35.44       38.06      5.37 o 
  -9   5   3       48.55       46.07      3.77 o 
  -8   5   3      155.08      160.84      9.94 o 
  -7   5   3      397.18      421.43      8.32 o 
  -6   5   3      300.49      330.03      7.02 o 
  -5   5   3      678.06      685.51      8.18 o 
  -4   5   3      341.74      380.43      3.94 o 
  -3   5   3       50.00       41.31      1.03 o 
  -2   5   3     1026.96      994.36      9.65 o 
  -1   5   3      630.05      579.13      5.22 o 
   0   5   3      624.62      605.23      4.90 o 
   1   5   3       11.64        4.71      0.62 o 
   2   5   3        9.85        7.82      0.66 o 
   3   5   3       54.46       66.74      1.57 o 
   4   5   3        2.04        1.22      0.36 o 
   5   5   3      214.39      223.79      6.34 o 
   6   5   3       63.22       65.07      6.68 o 
  -8   6   3        5.44        4.66      1.22 o 
  -7   6   3        3.39        2.12      0.61 o 
  -6   6   3       28.68       31.36      1.53 o 
  -5   6   3      117.50      124.80      1.97 o 
  -4   6   3        0.27        0.42      0.41 o 
  -3   6   3      268.07      277.96      3.44 o 
  -2   6   3      297.00      287.65      2.16 o 
  -1   6   3       43.15       31.76      0.48 o 
   0   6   3        0.10        0.31      0.24 o 
   1   6   3       11.41        9.61      0.53 o 
   2   6   3        0.30        0.56      0.27 o 
   3   6   3       98.63       97.20      2.60 o 
   4   6   3      191.81      210.52      5.22 o 
   5   6   3       49.00       48.39      1.91 o 
   6   6   3       54.72       53.03      2.73 o 
  -8   7   3       44.39       40.63      2.50 o 
  -7   7   3       66.01       70.46      1.58 o 
  -6   7   3      222.58      227.73      4.83 o 
  -5   7   3      121.43      136.79      2.91 o 
  -4   7   3     1830.41     1808.65     34.35 o 
  -3   7   3      126.57      139.31      2.31 o 
  -2   7   3     1075.03     1125.72      9.42 o 
  -1   7   3       51.15       61.87      0.92 o 
   0   7   3       95.00      104.62      1.69 o 
   1   7   3      897.14      907.63     10.05 o 
   2   7   3      498.43      518.83      9.41 o 
   3   7   3      823.63      869.45     14.83 o 
   4   7   3      129.97      138.37      6.64 o 
   5   7   3      411.96      454.84      9.81 o 
   6   7   3       27.66       25.10      3.63 o 
  -8   8   3        0.04       -0.21      0.77 o 
  -7   8   3        7.35        7.32      0.88 o 
  -6   8   3       57.86       55.08      1.83 o 
  -5   8   3      164.23      168.41      2.81 o 
  -4   8   3       17.06       23.72      1.14 o 
  -3   8   3     1099.63     1170.66     13.04 o 
  -2   8   3     1201.09     1272.63     10.03 o 
  -1   8   3     1565.09     1752.91     15.04 o 
   0   8   3       69.14       89.10      1.11 o 
   1   8   3      747.24      787.29      8.78 o 
   3   8   3      163.84      176.68      4.27 o 
   4   8   3       89.98       86.47      2.96 o 
   5   8   3        3.31        3.10      1.59 o 
   6   8   3       47.28       43.61      4.29 o 
  -8   9   3       37.59       35.44      1.77 o 
  -7   9   3       18.78       17.43      1.49 o 
  -6   9   3       89.28       90.00      2.74 o 
  -5   9   3       20.93       20.10      1.14 o 
  -4   9   3        1.39        3.15      0.40 o 
  -3   9   3       20.95       25.15      0.56 o 
  -2   9   3      686.85      716.80      6.06 o 
  -1   9   3        7.04       10.20      0.83 o 
   0   9   3     2104.25     2051.40     25.53 o 
   1   9   3       67.38       71.36      0.98 o 
   2   9   3      203.34      217.19      3.01 o 
   3   9   3       80.23       85.17      2.20 o 
   4   9   3        0.25        0.36      0.93 o 
   5   9   3       51.03       53.17      2.08 o 
   6   9   3        1.27        0.81      1.08 o 
  -8  10   3       28.88       28.44      2.45 o 
  -7  10   3      217.98      218.96      5.72 o 
  -6  10   3       11.49       11.62      1.46 o 
  -5  10   3      400.04      420.69      7.21 o 
  -4  10   3        4.36        3.50      0.51 o 
  -3  10   3      566.20      599.69      6.70 o 
  -2  10   3       18.59       12.50      0.53 o 
  -1  10   3      983.38     1007.26      9.99 o 
   0  10   3      270.48      312.94      4.87 o 
   1  10   3      754.60      758.28      9.28 o 
   2  10   3      662.35      676.91      9.15 o 
   3  10   3      191.30      200.56      6.36 o 
   4  10   3      233.12      240.58     12.17 o 
   5  10   3        9.08        6.93      1.82 o 
   6  10   3      122.16      119.68      5.39 o 
  -8  11   3       44.33       45.27      2.01 o 
  -7  11   3       12.09        8.46      2.02 o 
  -6  11   3        0.01       -0.41      0.64 o 
  -5  11   3       25.14       20.35      0.95 o 
  -4  11   3       79.02       79.26      1.18 o 
  -3  11   3       26.27       22.82      0.74 o 
  -2  11   3      125.09      122.81      1.64 o 
  -1  11   3       16.67       20.09      0.68 o 
   0  11   3      121.85      131.78      1.88 o 
   1  11   3       11.65       16.77      0.82 o 
   2  11   3       85.54       89.19      1.93 o 
   3  11   3       31.44       32.43      1.82 o 
   4  11   3       24.66       26.07      2.20 o 
   5  11   3       28.79       27.95      1.49 o 
   6  11   3        1.31        0.22      0.75 o 
  -8  12   3      169.75      172.83      5.11 o 
  -7  12   3      148.60      156.43      4.11 o 
  -6  12   3      148.80      154.80      3.73 o 
  -5  12   3      251.69      272.35      4.41 o 
  -4  12   3      118.64      119.97      2.12 o 
  -3  12   3      342.42      350.26      7.07 o 
  -2  12   3      203.87      213.91      2.84 o 
  -1  12   3      577.13      559.40      9.12 o 
   0  12   3        3.75        4.06      0.44 o 
   1  12   3      329.98      344.05      6.75 o 
   2  12   3      226.13      231.65      5.44 o 
   3  12   3       65.62       71.27      2.48 o 
   4  12   3      233.73      240.15      5.19 o 
   5  12   3       15.60       10.67      3.31 o 
   6  12   3      232.99      224.95      8.97 o 
  -8  13   3       36.49       36.06      3.08 o 
  -7  13   3        9.01        7.27      1.80 o 
  -6  13   3       24.49       22.15      3.96 o 
  -5  13   3       38.77       37.30      1.55 o 
  -4  13   3      108.89      118.47      1.60 o 
  -3  13   3        0.31        0.62      0.40 o 
  -2  13   3       32.34       32.83      0.83 o 
  -1  13   3       16.62       16.49      0.82 o 
   0  13   3      120.51      119.65      1.97 o 
   1  13   3        7.66        4.69      0.67 o 
   2  13   3        5.73        3.77      0.95 o 
   3  13   3       13.24       13.25      1.31 o 
   4  13   3        9.42        6.98      1.49 o 
   5  13   3        8.64        8.26      2.46 o 
  -7  14   3       76.28       70.10      2.68 o 
  -6  14   3      635.35      700.37      5.64 o 
  -5  14   3      316.49      324.30      5.84 o 
  -4  14   3      410.42      396.50      7.38 o 
  -3  14   3      763.82      748.78      7.35 o 
  -2  14   3       75.36       87.58      1.22 o 
  -1  14   3      522.45      544.04      7.92 o 
   0  14   3       70.09       71.87      0.96 o 
   1  14   3      183.40      194.04      2.37 o 
   2  14   3       85.53       78.60      2.64 o 
   3  14   3       63.17       67.77      2.04 o 
   4  14   3      415.16      434.55      8.75 o 
   5  14   3       12.79       11.78      3.36 o 
  -7  15   3        5.32        2.57      1.05 o 
  -6  15   3        0.11        0.67      0.80 o 
  -5  15   3       17.08       18.71      1.14 o 
  -4  15   3      425.43      417.00      5.68 o 
  -3  15   3       12.06       16.12      2.06 o 
  -2  15   3      373.88      360.77      3.74 o 
  -1  15   3        6.49        8.14      1.19 o 
   0  15   3       97.57       77.91      1.80 o 
   1  15   3       37.59       39.71      1.27 o 
   2  15   3      456.71      428.69      7.57 o 
   3  15   3       18.01       17.24      1.64 o 
   4  15   3      203.52      197.74      5.80 o 
   5  15   3        2.65        2.79      1.00 o 
  -7  16   3      147.63      137.68      4.29 o 
  -6  16   3        4.54        2.66      0.70 o 
  -5  16   3      477.60      487.94      8.23 o 
  -4  16   3       12.06       13.49      1.67 o 
  -3  16   3      506.62      488.21     12.54 o 
  -2  16   3        5.93        4.15      1.22 o 
  -1  16   3       95.57       92.75      1.85 o 
   0  16   3      423.36      371.27      7.04 o 
   1  16   3       41.77       43.39      1.40 o 
   2  16   3      496.11      491.71      8.69 o 
   3  16   3       65.64       62.24      1.79 o 
   4  16   3       30.57       30.93      5.19 o 
   5  16   3       15.31       11.95      2.70 o 
  -7  17   3       56.11       53.32      2.87 o 
  -6  17   3      114.97      125.88      4.34 o 
  -5  17   3        0.01       -0.17      0.86 o 
  -4  17   3      320.41      331.15      5.74 o 
  -3  17   3      451.69      422.59      5.77 o 
  -2  17   3      876.56      813.23     11.22 o 
  -1  17   3      615.42      569.15     10.91 o 
   0  17   3      685.41      627.64      8.46 o 
   1  17   3       42.60       43.80      1.50 o 
   2  17   3       26.55       26.33      1.09 o 
   3  17   3       16.76       13.86      0.96 o 
   4  17   3       20.10       16.18      3.39 o 
   5  17   3       32.96       28.30      1.81 o 
  -6  18   3       49.91       43.06      4.42 o 
  -5  18   3       16.19       17.00      4.11 o 
  -4  18   3      126.66      108.14      2.12 o 
  -3  18   3        1.42       -0.30      0.61 o 
  -2  18   3       39.97       29.59      1.24 o 
  -1  18   3      793.45      740.10     10.76 o 
   0  18   3       15.38       13.41      2.18 o 
   1  18   3      709.56      729.37     15.21 o 
   2  18   3       33.53       33.17      1.04 o 
   3  18   3       66.33       61.18      1.68 o 
   4  18   3        0.65        0.48      0.89 o 
  -6  19   3      212.93      227.76      4.33 o 
  -5  19   3        5.74        5.10      1.64 o 
  -4  19   3      207.10      211.53      4.74 o 
  -3  19   3       68.87       75.77      1.45 o 
  -2  19   3      139.95      156.78      2.91 o 
  -1  19   3        2.15        2.64      0.80 o 
   0  19   3      130.21      143.58      2.86 o 
   1  19   3      531.24      543.03      8.04 o 
   2  19   3       53.70       59.41      1.58 o 
   3  19   3      412.61      429.24      8.07 o 
   4  19   3        7.88        6.43      1.42 o 
  -6  20   3       26.01       22.82      1.60 o 
  -5  20   3        4.08        2.81      0.79 o 
  -4  20   3        0.93        0.26      0.82 o 
  -3  20   3       33.28       31.58      0.91 o 
  -2  20   3        5.98        7.50      1.39 o 
  -1  20   3       29.04       37.74      1.19 o 
   0  20   3       84.01       84.16      1.74 o 
   1  20   3        2.15        0.39      0.50 o 
   2  20   3      148.33      143.45      3.05 o 
   3  20   3      187.47      183.41      5.71 o 
   4  20   3       66.17       62.72      2.51 o 
  -5  21   3       86.98       95.07      3.26 o 
  -4  21   3       13.42       11.36      2.51 o 
  -3  21   3        7.33        5.62      1.03 o 
  -2  21   3        0.48        1.44      0.38 o 
  -1  21   3        0.00        0.39      0.39 o 
   0  21   3        0.00        0.77      0.43 o 
   1  21   3        4.65        3.92      1.05 o 
   2  21   3       19.96       20.42      1.08 o 
   3  21   3       47.42       46.80      1.98 o 
  -5  22   3        0.45        0.90      0.69 o 
  -4  22   3        9.97        7.92      2.08 o 
  -3  22   3        6.96        7.41      1.48 o 
  -2  22   3        6.47        5.23      1.00 o 
  -1  22   3        8.15        7.44      1.49 o 
   0  22   3        3.04        2.95      0.70 o 
   1  22   3       17.69       20.19      1.29 o 
   2  22   3        6.25        7.55      2.94 o 
   3  22   3        9.75       10.38      2.87 o 
  -4  23   3       14.68       16.30      1.26 o 
  -3  23   3        0.02        0.25      0.74 o 
  -2  23   3        2.76        2.32      0.48 o 
  -1  23   3        3.33        2.43      0.69 o 
   0  23   3        0.37        0.90      0.49 o 
   1  23   3        0.29        0.73      0.43 o 
   2  23   3        0.38        0.54      0.56 o 
  -4  24   3       17.27       15.22      1.77 o 
  -3  24   3       31.00       37.16      1.70 o 
  -2  24   3       22.22       22.43      0.96 o 
  -1  24   3        0.47        0.85      0.49 o 
   0  24   3        0.21        0.64      0.44 o 
   1  24   3        7.26       10.55      1.51 o 
  -3  25   3        2.89        1.66      0.72 o 
  -2  25   3       74.63       80.37      2.35 o 
  -1  25   3        4.39        4.39      1.58 o 
   0  25   3       67.95       68.78      2.23 o 
  -9   0   4        1.28        1.43      0.91 o 
  -8   0   4       13.18       11.37      4.93 o 
  -7   0   4       28.65       30.08      2.17 o 
  -6   0   4       18.26       18.00      1.45 o 
  -5   0   4        3.11        2.81      0.25 o 
  -4   0   4        6.86        5.36      0.51 o 
  -3   0   4       94.00      123.27      1.47 o 
  -2   0   4      171.94      229.84      2.98 o 
  -1   0   4       40.14       55.21      1.00 o 
   1   0   4        1.65        3.59      0.95 o 
   2   0   4      636.69      680.92     24.47 o 
   3   0   4        1.65        2.42      1.00 o 
   4   0   4       27.84       29.16      3.21 o 
   5   0   4       10.73       11.70      2.15 o 
   6   0   4        0.98        1.88      1.07 o 
  -9   1   4       30.30       31.67      2.64 o 
  -8   1   4       27.39       30.01      1.39 o 
  -7   1   4        7.49        7.13      1.30 o 
  -6   1   4       57.81       62.11      1.58 o 
  -5   1   4       52.97       49.66      1.11 o 
  -4   1   4       90.59      108.28      1.15 o 
  -3   1   4       46.68       42.00      0.66 o 
  -2   1   4     1708.19     1682.18     15.18 o 
  -1   1   4        0.07        2.04      0.45 o 
   0   1   4      284.18      286.93      3.57 o 
   1   1   4        1.35        1.02      0.53 o 
   2   1   4      470.87      494.59      6.59 o 
   3   1   4        6.82        6.60      1.08 o 
   4   1   4       60.96       64.38      1.77 o 
   5   1   4        7.31        7.73      1.69 o 
   6   1   4       32.53       35.48      2.12 o 
  -9   2   4       22.77       22.10      2.40 o 
  -8   2   4       28.76       27.62      1.18 o 
  -7   2   4      116.94      123.86      3.34 o 
  -6   2   4       12.33       12.96      0.73 o 
  -5   2   4      266.22      285.41      3.64 o 
  -4   2   4      252.97      276.25      3.91 o 
  -3   2   4      146.82      156.45      2.05 o 
  -2   2   4      187.39      230.84      2.19 o 
  -1   2   4       38.89       49.67      1.07 o 
   0   2   4      217.46      183.94      2.68 o 
   1   2   4      101.93      106.86      2.33 o 
   2   2   4        1.30        0.64      0.73 o 
   3   2   4       86.02       87.19      1.75 o 
   4   2   4      193.56      204.58      4.16 o 
   5   2   4       11.25        9.19      2.15 o 
   6   2   4       75.90       67.43      4.21 o 
  -9   3   4        4.29        3.25      1.77 o 
  -8   3   4       11.35        8.57      1.80 o 
  -7   3   4        0.36        0.64      0.39 o 
  -6   3   4      126.25      133.01      2.70 o 
  -5   3   4        6.57        5.76      1.06 o 
  -4   3   4      253.96      277.28      3.77 o 
  -3   3   4      214.68      222.00      1.89 o 
  -2   3   4        5.83       15.26      0.33 o 
  -1   3   4       32.59       40.57      0.80 o 
   0   3   4        1.35        1.27      0.44 o 
   1   3   4       59.19       50.04      1.05 o 
   2   3   4       46.63       44.86      1.72 o 
   3   3   4        0.22        0.62      0.38 o 
   4   3   4       14.55       12.02      1.98 o 
   5   3   4        5.46        4.62      1.12 o 
   6   3   4        0.00        0.19      1.24 o 
  -9   4   4       47.64       47.87      3.34 o 
  -8   4   4      142.61      145.14      3.08 o 
  -7   4   4      158.59      171.70      6.81 o 
  -6   4   4      141.71      144.03      2.81 o 
  -5   4   4       37.15       38.04      0.86 o 
  -4   4   4       21.50       24.74      0.59 o 
  -3   4   4      164.35      168.69      1.70 o 
  -2   4   4        7.14        7.39      0.38 o 
  -1   4   4     1220.67     1197.89     10.94 o 
   0   4   4       52.54       53.74      1.07 o 
   1   4   4      343.59      356.44      5.13 o 
   2   4   4        0.41        1.06      0.44 o 
   3   4   4       24.45       26.45      1.46 o 
   4   4   4       39.90       42.32      1.50 o 
   5   4   4       29.27       25.52      1.64 o 
   6   4   4        3.38        2.41      1.02 o 
  -9   5   4       29.79       29.67      4.53 o 
  -8   5   4       17.45       15.73      1.21 o 
  -7   5   4       18.84       19.07      0.74 o 
  -6   5   4        7.38        5.76      0.59 o 
  -5   5   4       71.45       78.33      0.86 o 
  -4   5   4       29.73       26.64      0.56 o 
  -3   5   4       98.98      101.33      1.29 o 
  -2   5   4      197.26      198.28      2.86 o 
  -1   5   4        4.60        5.86      0.67 o 
   0   5   4       21.04       21.72      0.82 o 
   1   5   4      303.38      294.00      4.39 o 
   2   5   4      112.56      119.12      2.23 o 
   3   5   4       82.36       79.70      2.36 o 
   4   5   4        0.00        0.25      1.57 o 
   5   5   4       47.51       40.99      2.77 o 
   6   5   4       87.31       88.36      3.85 o 
  -9   6   4       18.41       15.78      1.53 o 
  -8   6   4        2.63        2.18      0.67 o 
  -7   6   4        7.42        7.53      1.04 o 
  -6   6   4        3.56        3.12      0.74 o 
  -5   6   4      170.20      179.30      2.81 o 
  -4   6   4        4.59        5.53      0.45 o 
  -3   6   4      287.90      258.27      3.85 o 
  -2   6   4        0.01        0.35      0.29 o 
  -1   6   4       16.39       16.14      0.57 o 
   0   6   4      407.49      365.48      4.39 o 
   1   6   4        1.48        0.49      0.26 o 
   2   6   4       54.40       56.82      1.10 o 
   3   6   4       13.35       14.43      1.05 o 
   4   6   4       78.21       83.18      3.94 o 
   5   6   4        0.62        0.94      0.70 o 
   6   6   4       41.82       35.22      4.42 o 
  -8   7   4       64.07       60.34      3.69 o 
  -7   7   4       47.87       47.74      1.19 o 
  -6   7   4       13.92       14.50      1.38 o 
  -5   7   4       22.80       19.62      0.75 o 
  -4   7   4        3.26        3.33      0.48 o 
  -3   7   4       79.13       84.27      1.13 o 
  -2   7   4      150.91      158.56      1.85 o 
  -1   7   4      155.01      140.89      3.86 o 
   0   7   4       44.79       47.55      1.19 o 
   1   7   4       21.92       18.80      0.70 o 
   2   7   4      207.35      211.11      4.06 o 
   3   7   4       18.86       15.31      1.69 o 
   4   7   4      155.88      162.68      5.05 o 
   5   7   4       22.27       16.81      4.35 o 
   6   7   4       50.73       45.61      2.50 o 
  -8   8   4       29.92       26.94      2.17 o 
  -7   8   4       21.75       21.60      1.00 o 
  -6   8   4       65.10       61.65      1.99 o 
  -5   8   4        2.72        0.75      0.36 o 
  -4   8   4        5.59        8.20      0.64 o 
  -3   8   4        2.71        1.34      1.10 o 
  -2   8   4       47.78       50.32      1.19 o 
  -1   8   4       18.45       13.25      1.37 o 
   0   8   4      105.74      103.10      1.74 o 
   1   8   4        0.00        0.40      0.24 o 
   2   8   4      156.53      162.25      2.59 o 
   3   8   4        0.11        0.17      0.66 o 
   4   8   4       47.14       41.04      2.22 o 
   5   8   4        4.72        2.38      1.10 o 
  -8   9   4       43.34       37.64      2.19 o 
  -7   9   4       71.45       70.23      1.54 o 
  -6   9   4      260.08      258.92      4.84 o 
  -5   9   4       53.99       46.62      1.60 o 
  -4   9   4      453.08      430.30      6.44 o 
  -3   9   4      148.26      168.29      1.77 o 
  -2   9   4       78.49       76.47      1.15 o 
  -1   9   4       82.29       80.93      1.43 o 
   0   9   4       12.89       10.23      1.15 o 
   1   9   4       11.45       10.45      0.95 o 
   2   9   4       45.58       40.99      1.75 o 
   3   9   4        9.12       10.22      2.33 o 
   4   9   4       49.58       42.53      2.26 o 
   5   9   4       14.79        9.83      3.97 o 
  -8  10   4       10.47        7.63      2.40 o 
  -7  10   4        2.08        1.11      0.62 o 
  -6  10   4        3.32        5.94      1.50 o 
  -5  10   4      243.51      258.46      5.62 o 
  -4  10   4       65.15       48.66      0.51 o 
  -3  10   4       56.27       43.88      1.10 o 
  -2  10   4      318.10      277.50      3.64 o 
  -1  10   4      673.31      721.79      9.99 o 
   0  10   4      508.12      458.56      9.45 o 
   1  10   4      220.28      245.33      3.47 o 
   2  10   4      363.45      376.77      9.29 o 
   3  10   4        1.09        1.74      0.78 o 
   4  10   4      136.61      146.67      5.02 o 
   5  10   4        0.49        0.02      1.96 o 
  -8  11   4       63.10       66.15      2.94 o 
  -7  11   4       35.96       36.87      1.64 o 
  -6  11   4       29.36       30.22      1.18 o 
  -5  11   4        5.10        6.20      1.17 o 
  -4  11   4        3.41        2.43      0.38 o 
  -3  11   4     1143.84     1126.85     12.51 o 
  -2  11   4       41.01       49.15      1.45 o 
  -1  11   4      350.89      343.09      4.80 o 
   0  11   4      205.50      221.14      3.58 o 
   1  11   4      217.02      230.84      5.16 o 
   2  11   4      121.23      127.19      3.54 o 
   3  11   4      136.97      142.26      4.89 o 
   4  11   4       44.90       39.57      2.73 o 
   5  11   4      103.67      101.99      4.20 o 
  -8  12   4        0.07        0.02      0.70 o 
  -7  12   4       15.17       11.38      2.86 o 
  -6  12   4       37.37       35.20      0.97 o 
  -5  12   4      437.04      448.18      6.93 o 
  -4  12   4      311.14      300.47      5.56 o 
  -3  12   4       93.25       91.21      1.06 o 
  -2  12   4     1071.18      971.25     15.30 o 
  -1  12   4      569.65      559.81      7.61 o 
   0  12   4     1043.39      982.29     14.58 o 
   1  12   4      195.69      189.21      4.72 o 
   2  12   4      351.51      345.45      6.90 o 
   3  12   4        3.50        3.04      0.72 o 
   4  12   4       83.04       84.09      3.34 o 
   5  12   4       16.10       12.36      3.03 o 
  -8  13   4        2.36        1.71      0.88 o 
  -7  13   4      133.38      139.46      4.82 o 
  -6  13   4       93.49       92.48      1.90 o 
  -5  13   4       28.21       30.11      0.97 o 
  -4  13   4      409.11      415.42      7.67 o 
  -3  13   4      168.73      159.75      2.00 o 
  -2  13   4      608.96      610.80      8.32 o 
  -1  13   4       43.17       33.54      0.70 o 
   0  13   4      108.83      107.79      1.93 o 
   1  13   4       13.80       17.42      1.22 o 
   2  13   4        1.99        2.37      0.91 o 
   3  13   4       54.57       51.68      1.96 o 
   4  13   4        0.01        0.91      0.67 o 
   5  13   4      100.40       97.90      8.35 o 
  -7  14   4        4.42        2.38      1.02 o 
  -6  14   4      297.31      278.72      5.53 o 
  -5  14   4       56.82       50.94      1.40 o 
  -4  14   4      581.91      552.70     10.05 o 
  -3  14   4       54.96       52.18      1.67 o 
  -2  14   4      305.60      285.42      4.67 o 
  -1  14   4       83.82       71.52      1.89 o 
   0  14   4        6.02        4.46      0.67 o 
   1  14   4      391.70      377.88      5.87 o 
   2  14   4       39.70       33.34      1.42 o 
   3  14   4      338.82      347.15      7.42 o 
   4  14   4      124.18      116.40      4.30 o 
   5  14   4       35.41       32.05      2.70 o 
  -7  15   4       19.18       15.99      1.93 o 
  -6  15   4      110.75      109.36      2.95 o 
  -5  15   4       12.28        8.69      1.75 o 
  -4  15   4       75.78       80.13      2.34 o 
  -3  15   4       41.63       38.96      1.26 o 
  -2  15   4       32.47       27.23      1.04 o 
  -1  15   4      155.14      142.47      3.01 o 
   0  15   4        6.06        6.74      0.96 o 
   1  15   4       29.59       29.02      1.28 o 
   2  15   4       85.15       79.23      2.49 o 
   3  15   4       15.06       11.72      2.49 o 
   4  15   4        9.92        6.79      2.25 o 
  -7  16   4        0.00        0.93      0.61 o 
  -6  16   4      155.23      162.15      5.50 o 
  -5  16   4      141.13      128.76      2.49 o 
  -4  16   4       37.10       36.54      1.76 o 
  -3  16   4      287.27      263.11      4.32 o 
  -2  16   4       40.33       30.18      0.96 o 
  -1  16   4       42.70       34.63      1.16 o 
   0  16   4      406.12      369.75      6.00 o 
   1  16   4       17.60       16.46      1.25 o 
   2  16   4      180.33      175.75      3.58 o 
   3  16   4       41.89       39.83      1.35 o 
   4  16   4        0.63        0.88      0.85 o 
  -7  17   4       37.24       36.31      1.75 o 
  -6  17   4        9.53        5.26      1.83 o 
  -5  17   4       68.36       73.60      1.81 o 
  -4  17   4        0.65        1.07      0.64 o 
  -3  17   4        6.49        2.03      0.56 o 
  -2  17   4       62.99       55.36      1.28 o 
  -1  17   4        7.85        3.81      0.68 o 
   0  17   4       39.26       35.79      1.02 o 
   1  17   4        7.04        9.69      1.94 o 
   2  17   4       33.42       37.39      1.28 o 
   3  17   4        2.74        1.34      0.55 o 
   4  17   4       39.78       36.64      3.27 o 
  -6  18   4       13.25       15.11      1.81 o 
  -5  18   4        9.87        8.75      2.63 o 
  -4  18   4      111.57      112.68      2.40 o 
  -3  18   4        2.53        4.28      0.68 o 
  -2  18   4      239.08      226.02      3.99 o 
  -1  18   4       38.09       38.70      1.07 o 
   0  18   4       82.80       67.44      1.50 o 
   1  18   4        4.07        4.39      1.10 o 
   2  18   4       16.86       15.05      1.36 o 
   3  18   4        0.40        0.80      0.53 o 
  -6  19   4      109.28       97.85      3.14 o 
  -5  19   4       14.23       10.02      2.70 o 
  -4  19   4      175.67      160.97      3.40 o 
  -3  19   4       49.56       54.25      1.44 o 
  -2  19   4      114.07       91.99      1.63 o 
  -1  19   4        7.54       13.92      1.08 o 
   0  19   4        1.79        1.06      0.45 o 
   1  19   4        0.27        1.53      0.51 o 
   2  19   4       39.44       35.34      1.86 o 
   3  19   4       22.37       21.44      2.25 o 
  -6  20   4       42.18       38.40      3.58 o 
  -5  20   4        2.04        3.22      0.95 o 
  -4  20   4       50.85       53.55      1.44 o 
  -3  20   4        0.97        0.23      0.46 o 
  -2  20   4        3.21        3.56      0.77 o 
  -1  20   4        0.53        1.07      0.40 o 
   0  20   4       81.25       74.90      1.75 o 
   1  20   4       38.84       39.59      1.24 o 
   2  20   4       23.71       21.60      1.40 o 
   3  20   4       21.07       16.66      1.97 o 
  -5  21   4        0.66        0.98      0.52 o 
  -4  21   4       56.41       50.49      2.07 o 
  -3  21   4        8.63        7.67      1.74 o 
  -2  21   4       14.71       16.63      1.08 o 
  -1  21   4       55.46       57.55      1.62 o 
   0  21   4        7.08        5.52      1.04 o 
   1  21   4       24.68       25.50      1.44 o 
   2  21   4       50.59       46.82      1.55 o 
  -4  22   4        7.39        5.25      2.28 o 
  -3  22   4       66.26       76.93      2.56 o 
  -2  22   4       36.77       33.28      1.11 o 
  -1  22   4       65.67       75.25      2.65 o 
   0  22   4       17.56       20.68      0.84 o 
   1  22   4       15.89       11.35      2.62 o 
   2  22   4        2.39        1.16      0.72 o 
  -4  23   4       27.41       19.52      1.57 o 
  -3  23   4       84.08       83.08      2.40 o 
  -2  23   4        0.38        0.33      0.50 o 
  -1  23   4       23.55       15.12      1.67 o 
   0  23   4        4.92        4.63      1.20 o 
   1  23   4        7.92       12.86      2.33 o 
  -3  24   4       13.04       10.22      1.29 o 
  -2  24   4        8.76        6.62      2.07 o 
  -1  24   4       36.69       41.05      1.49 o 
   0  24   4       97.36      106.53      3.07 o 
  -9   1   5       26.56       22.34      1.94 o 
  -8   1   5      216.05      219.34      7.38 o 
  -7   1   5      193.79      199.49      3.95 o 
  -6   1   5       84.16       87.91      1.60 o 
  -5   1   5      312.32      320.72      4.67 o 
  -4   1   5        1.59        2.98      0.45 o 
  -3   1   5      106.08      119.80      1.29 o 
  -2   1   5        4.27        8.07      1.18 o 
  -1   1   5       62.95       74.48      2.22 o 
   0   1   5        1.99        1.84      0.49 o 
   1   1   5        0.88        1.78      0.60 o 
   2   1   5        0.91        0.71      0.47 o 
   3   1   5       48.15       51.40      1.48 o 
   4   1   5       38.06       36.47      1.17 o 
   5   1   5        0.42        1.23      1.02 o 
  -9   2   5       34.12       34.93      3.81 o 
  -8   2   5      107.62      112.58      4.23 o 
  -7   2   5       38.50       36.91      1.68 o 
  -6   2   5      397.80      412.48     10.91 o 
  -5   2   5      124.89      117.75      1.56 o 
  -4   2   5      171.62      183.03      2.81 o 
  -3   2   5      279.90      266.90      3.11 o 
  -2   2   5        5.26        9.96      0.66 o 
  -1   2   5      233.19      254.89      3.96 o 
   0   2   5        0.01        0.39      0.39 o 
   1   2   5      372.88      399.15      6.28 o 
   2   2   5       60.74       63.42      2.13 o 
   3   2   5        6.64        6.03      1.02 o 
   4   2   5      148.91      141.59      3.77 o 
   5   2   5       36.11       33.02      2.63 o 
  -9   3   5       49.49       42.75      2.04 o 
  -8   3   5        6.58        5.75      1.37 o 
  -7   3   5       26.03       26.84      0.94 o 
  -6   3   5      223.10      235.01      4.11 o 
  -5   3   5       63.67       65.08      1.63 o 
  -4   3   5      756.24      732.16      7.59 o 
  -3   3   5       18.07       14.27      0.54 o 
  -2   3   5      510.17      504.66      6.20 o 
  -1   3   5       13.84       18.95      0.60 o 
   0   3   5      297.34      325.78      4.39 o 
   1   3   5       14.44       18.24      1.16 o 
   2   3   5      321.59      327.32      6.85 o 
   3   3   5      176.98      190.07      3.94 o 
   4   3   5      191.81      188.29      6.39 o 
   5   3   5        0.81        1.13      0.62 o 
  -9   4   5       12.93        7.82      3.58 o 
  -8   4   5       12.75        8.89      2.63 o 
  -7   4   5       25.51       24.19      0.81 o 
  -6   4   5        0.34        0.49      0.23 o 
  -5   4   5       26.48       25.51      0.76 o 
  -4   4   5       32.52       36.01      1.02 o 
  -3   4   5       22.57       25.20      0.54 o 
  -2   4   5       51.84       50.85      0.91 o 
  -1   4   5      117.45      124.12      2.14 o 
   0   4   5       28.95       28.61      1.01 o 
   1   4   5       19.61       20.30      1.08 o 
   2   4   5      248.20      246.75      6.61 o 
   3   4   5       16.73       19.40      1.51 o 
   4   4   5      183.48      180.78      7.90 o 
   5   4   5      161.77      169.81      6.13 o 
  -8   5   5       18.57       15.08      1.45 o 
  -7   5   5       30.53       30.32      1.05 o 
  -6   5   5       15.07       12.94      0.61 o 
  -5   5   5        8.18        8.70      1.32 o 
  -4   5   5      215.82      218.20      3.26 o 
  -3   5   5      117.24      133.67      1.89 o 
  -2   5   5      541.89      560.37      6.90 o 
  -1   5   5       51.96       52.60      1.05 o 
   0   5   5     1247.50     1250.00     22.43 o 
   1   5   5       69.48       73.09      2.30 o 
   2   5   5      816.03      842.67     12.41 o 
   3   5   5       35.35       38.48      2.17 o 
   4   5   5      103.29      107.55      3.64 o 
   5   5   5       42.07       41.04      3.16 o 
  -8   6   5      139.40      145.09      5.02 o 
  -7   6   5       53.89       55.48      1.50 o 
  -6   6   5      240.32      245.39      4.52 o 
  -5   6   5      142.06      152.88      2.99 o 
  -4   6   5       60.46       61.69      1.60 o 
  -3   6   5        8.46        9.81      0.59 o 
  -2   6   5      272.54      274.86      3.88 o 
  -1   6   5       62.47       77.47      1.96 o 
   0   6   5      765.95      723.78     10.81 o 
   1   6   5       65.49       62.75      1.83 o 
   2   6   5       66.81       68.10      2.03 o 
   3   6   5      227.54      228.26      5.74 o 
   4   6   5        6.98        5.97      2.22 o 
   5   6   5      105.41       89.55      3.60 o 
  -8   7   5        0.00        1.25      0.69 o 
  -7   7   5       20.79       20.16      1.49 o 
  -6   7   5       24.96       27.70      1.04 o 
  -5   7   5      174.64      175.02      3.52 o 
  -4   7   5       68.08       76.73      1.52 o 
  -3   7   5      316.74      322.09      5.17 o 
  -2   7   5     1668.58     1575.89     20.00 o 
  -1   7   5       17.74       18.26      1.02 o 
   0   7   5      490.65      518.18      9.07 o 
   1   7   5       68.88       67.28      2.55 o 
   2   7   5       21.21       19.45      1.27 o 
   3   7   5       51.26       51.76     10.32 o 
   4   7   5       12.77       10.52      2.77 o 
   5   7   5        0.01        0.22      0.72 o 
  -8   8   5       25.79       21.96      1.81 o 
  -7   8   5      311.17      327.18      7.36 o 
  -6   8   5      232.94      243.47      4.97 o 
  -5   8   5       63.62       60.97      2.00 o 
  -4   8   5     1513.25     1484.94     14.05 o 
  -3   8   5      145.53      135.91      1.88 o 
  -2   8   5      421.60      421.75      5.62 o 
  -1   8   5      627.09      560.82     15.59 o 
   0   8   5      454.57      457.49      6.97 o 
   1   8   5      701.63      686.99     16.42 o 
   2   8   5      212.12      226.84      4.98 o 
   3   8   5      211.76      218.06      5.13 o 
   4   8   5        2.64        0.66      0.81 o 
   5   8   5       23.37       20.56      3.58 o 
  -8   9   5       29.30       24.28      1.52 o 
  -7   9   5      203.52      201.17      5.18 o 
  -6   9   5      227.56      239.03      4.69 o 
  -5   9   5      476.12      472.62      7.11 o 
  -4   9   5       29.70       29.86      1.79 o 
  -3   9   5      333.66      316.03      4.07 o 
  -2   9   5      593.07      574.09      9.14 o 
  -1   9   5      201.77      190.35      3.18 o 
   0   9   5      125.09      128.09      1.94 o 
   1   9   5       15.55       16.08      1.22 o 
   2   9   5      111.32      114.12      2.80 o 
   3   9   5       45.67       44.06      2.93 o 
   4   9   5       56.73       53.78      2.69 o 
  -8  10   5      112.37      116.91      4.85 o 
  -7  10   5       58.47       52.16      5.46 o 
  -6  10   5       53.31       58.08      1.30 o 
  -5  10   5       41.67       43.25      3.20 o 
  -4  10   5       21.45       17.25      1.15 o 
  -3  10   5       15.40       14.72      1.03 o 
  -2  10   5        0.28        0.58      0.55 o 
  -1  10   5      201.91      198.92      3.35 o 
   0  10   5      182.72      185.67      3.78 o 
   1  10   5       89.80       91.10      2.09 o 
   2  10   5       22.66       24.08      1.98 o 
   3  10   5       17.22       19.09      3.88 o 
   4  10   5        8.93        7.03      2.24 o 
  -8  11   5        0.36        0.31      0.95 o 
  -7  11   5      462.13      487.22      3.77 o 
  -6  11   5        0.36        0.74      0.48 o 
  -5  11   5     1350.45     1321.93     21.03 o 
  -4  11   5        0.93        1.04      0.50 o 
  -3  11   5     1683.08     1550.27     18.03 o 
  -2  11   5        0.30        0.52      0.42 o 
  -1  11   5      520.97      502.33      7.10 o 
   0  11   5        4.88        7.50      1.00 o 
   1  11   5        1.83        1.32      0.69 o 
   2  11   5        1.11        1.12      0.74 o 
   3  11   5      126.37      116.57      5.75 o 
   4  11   5        3.64        3.45      1.36 o 
  -8  12   5      115.88      119.43      4.94 o 
  -7  12   5       61.58       60.11      2.69 o 
  -6  12   5       56.04       54.46      1.30 o 
  -5  12   5        0.40       -0.35      0.73 o 
  -4  12   5        4.81        5.78      1.15 o 
  -3  12   5      265.17      244.97      4.68 o 
  -2  12   5        2.14        3.53      0.55 o 
  -1  12   5      766.98      714.09     14.73 o 
   0  12   5      233.17      241.08      4.02 o 
   1  12   5      588.40      584.21     10.52 o 
   2  12   5      150.20      160.62      3.54 o 
   3  12   5       74.58       79.83      5.51 o 
   4  12   5        8.88        7.15      2.37 o 
  -7  13   5      158.01      154.39      5.23 o 
  -6  13   5      178.70      176.87      3.44 o 
  -5  13   5      122.06      114.77      2.22 o 
  -4  13   5       43.53       37.95      1.40 o 
  -3  13   5       97.17       90.35      1.79 o 
  -2  13   5      246.61      238.33      3.46 o 
  -1  13   5       31.06       28.85      2.08 o 
   0  13   5       61.80       56.68      1.84 o 
   1  13   5       31.60       34.30      3.75 o 
   2  13   5      122.75      126.62      2.92 o 
   3  13   5       30.39       27.34      2.76 o 
   4  13   5      117.26      115.13      3.71 o 
  -7  14   5        0.30        0.69      0.58 o 
  -6  14   5       32.36       31.91      1.16 o 
  -5  14   5       74.22       68.85      1.69 o 
  -4  14   5      410.07      412.14      8.06 o 
  -3  14   5      455.77      443.34      6.99 o 
  -2  14   5       91.60       94.84      1.69 o 
  -1  14   5      736.26      703.45      9.46 o 
   0  14   5      226.90      218.83      4.14 o 
   1  14   5      374.48      365.49      6.41 o 
   2  14   5       65.55       58.41      1.98 o 
   3  14   5      137.57      137.20      4.81 o 
   4  14   5       10.99        8.74      2.53 o 
  -7  15   5       10.98        9.44      2.73 o 
  -6  15   5        4.10        3.86      0.81 o 
  -5  15   5       36.98       37.37      1.10 o 
  -4  15   5       48.03       43.31      1.14 o 
  -3  15   5       14.12       16.05      0.83 o 
  -2  15   5      463.02      452.25      7.41 o 
  -1  15   5       33.25       32.06      1.00 o 
   0  15   5       91.73       82.14      1.96 o 
   1  15   5      171.09      170.06      3.49 o 
   2  15   5       22.62       26.57      2.16 o 
   3  15   5      121.99      116.24      3.91 o 
  -7  16   5       10.11        4.57      1.70 o 
  -6  16   5        1.63        1.20      0.59 o 
  -5  16   5       10.07        6.67      1.37 o 
  -4  16   5        5.40        4.96      1.17 o 
  -3  16   5       18.92       15.65      0.70 o 
  -2  16   5        8.46        8.82      1.36 o 
  -1  16   5       26.99       24.64      0.73 o 
   0  16   5       73.74       85.64      1.86 o 
   1  16   5       45.43       45.69      1.89 o 
   2  16   5        1.55        0.08      0.77 o 
   3  16   5      135.90      139.79      5.53 o 
  -6  17   5        1.31        1.51      0.81 o 
  -5  17   5        0.41        0.98      0.42 o 
  -4  17   5        4.11        4.62      1.01 o 
  -3  17   5        3.83        4.43      0.96 o 
  -2  17   5        7.01        5.14      0.82 o 
  -1  17   5       21.15       16.58      0.94 o 
   0  17   5       50.02       44.21      1.27 o 
   1  17   5       15.59       11.07      2.32 o 
   2  17   5       16.65       15.10      2.39 o 
   3  17   5        0.58        0.27      0.82 o 
  -6  18   5        0.16        0.71      0.55 o 
  -5  18   5       44.85       43.23      1.55 o 
  -4  18   5        2.24        1.78      0.73 o 
  -3  18   5        1.77        0.91      0.46 o 
  -2  18   5        6.29        4.04      0.76 o 
  -1  18   5        0.49        0.51      0.34 o 
   0  18   5        7.89        7.83      1.41 o 
   1  18   5      120.87      119.18      3.74 o 
   2  18   5       35.66       36.94      1.49 o 
  -6  19   5        6.88        4.94      1.45 o 
  -5  19   5        6.52        5.12      1.60 o 
  -4  19   5       24.21       19.73      1.32 o 
  -3  19   5       53.50       52.07      1.28 o 
  -2  19   5        0.34        0.63      0.45 o 
  -1  19   5        9.23        8.14      1.77 o 
   0  19   5       11.76       13.35      1.46 o 
   1  19   5       13.85       12.18      2.21 o 
   2  19   5        1.42        1.21      0.66 o 
  -5  20   5        2.28        0.92      0.72 o 
  -4  20   5       10.92       10.38      2.13 o 
  -3  20   5       53.03       50.44      2.00 o 
  -2  20   5       75.19       80.36      1.57 o 
  -1  20   5      162.57      172.34      5.05 o 
   0  20   5       27.61       26.35      1.37 o 
   1  20   5       38.95       40.84      1.73 o 
  -4  21   5       24.87       30.72      1.57 o 
  -3  21   5       77.14       75.02      2.25 o 
  -2  21   5        6.75        5.99      1.76 o 
  -1  21   5       19.78       22.81      1.35 o 
   0  21   5       17.21       18.32      1.38 o 
   1  21   5       21.36       25.42      2.69 o 
  -4  22   5        5.92        2.65      0.85 o 
  -3  22   5       34.35       40.09      1.72 o 
  -2  22   5        4.15        4.60      1.60 o 
  -1  22   5       40.95       47.22      1.63 o 
   0  22   5       65.91       80.09      2.72 o 
  -2  23   5       45.10       44.75      1.86 o 
  -1  23   5       94.53      103.79      4.54 o 
  -8   0   6      457.00      493.58      5.71 o 
  -7   0   6       41.95       42.87      1.58 o 
  -6   0   6      489.77      479.08     11.90 o 
  -5   0   6       12.51       14.59      1.45 o 
  -4   0   6        1.83        0.80      0.76 o 
  -3   0   6       68.67       84.10      1.29 o 
  -2   0   6       43.43       45.96      1.28 o 
  -1   0   6       98.26      104.61      3.92 o 
   0   0   6      131.28      134.30      3.50 o 
   1   0   6      209.74      199.13      4.75 o 
   2   0   6       20.21       18.68      1.89 o 
   3   0   6      117.80      128.62      7.00 o 
   4   0   6       28.19       25.03      2.65 o 
  -8   1   6        0.77        1.64      1.04 o 
  -7   1   6       15.44       14.09      0.97 o 
  -6   1   6      217.11      221.03      4.40 o 
  -5   1   6        3.20        2.30      0.46 o 
  -4   1   6      105.37       91.61      1.18 o 
  -3   1   6       13.78       17.27      0.60 o 
  -2   1   6       56.13       62.47      1.54 o 
  -1   1   6        2.38        5.86      0.91 o 
   0   1   6       13.71       12.62      2.18 o 
   1   1   6        0.15        0.28      0.38 o 
   2   1   6       25.69       25.62      0.94 o 
   3   1   6        8.66        6.85      1.03 o 
   4   1   6        0.20        0.32      0.85 o 
  -8   2   6       74.58       73.99      4.37 o 
  -7   2   6      111.70      111.18      2.75 o 
  -6   2   6      375.64      373.81      6.97 o 
  -5   2   6       16.92       15.60      0.75 o 
  -4   2   6     1098.94     1013.12     10.79 o 
  -3   2   6       13.84       14.69      0.74 o 
  -2   2   6      341.40      331.92      5.15 o 
  -1   2   6      188.40      184.06      3.10 o 
   0   2   6        1.04        1.85      0.55 o 
   1   2   6      194.53      193.55      3.19 o 
   2   2   6        0.49        0.28      0.38 o 
   3   2   6       79.95       75.89      1.80 o 
   4   2   6       29.46       26.07      1.54 o 
  -8   3   6       13.99       13.46      2.90 o 
  -7   3   6      311.98      297.91      7.55 o 
  -6   3   6        9.98        7.03      1.67 o 
  -5   3   6      212.83      217.69      3.12 o 
  -4   3   6      376.73      339.97      6.03 o 
  -3   3   6      125.88      108.58      1.77 o 
  -2   3   6      716.05      672.49     11.53 o 
  -1   3   6       73.92       58.60      1.80 o 
   0   3   6      221.24      215.45      4.70 o 
   1   3   6        8.38       11.36      1.86 o 
   2   3   6       66.19       61.30      1.66 o 
   3   3   6       42.14       40.75      1.23 o 
   4   3   6       72.65       69.14      2.90 o 
  -8   4   6       10.51        7.23      1.80 o 
  -7   4   6      249.63      251.26     18.84 o 
  -6   4   6        5.13        5.65      0.92 o 
  -5   4   6      331.64      339.28      4.72 o 
  -4   4   6      277.60      263.07      5.02 o 
  -3   4   6       15.52       19.63      0.93 o 
  -2   4   6      796.00      704.07      6.76 o 
  -1   4   6        0.00        0.91      0.63 o 
   0   4   6      445.40      434.65      9.06 o 
   1   4   6        0.02        0.75      0.51 o 
   2   4   6       29.75       32.45      1.51 o 
   3   4   6      117.50      111.91      3.73 o 
   4   4   6       35.17       38.11      6.22 o 
  -8   5   6       11.26        7.33      1.80 o 
  -7   5   6      226.66      231.22      5.06 o 
  -6   5   6       44.20       44.30      1.99 o 
  -5   5   6      927.33      890.64     11.76 o 
  -4   5   6       23.72       24.53      0.91 o 
  -3   5   6     1016.10      954.60     13.74 o 
  -2   5   6      307.77      295.65      3.10 o 
  -1   5   6      204.50      182.75      2.53 o 
   0   5   6      825.45      767.02     19.07 o 
   1   5   6      203.57      196.83      4.41 o 
   2   5   6      813.23      868.29      9.40 o 
   3   5   6      211.19      204.10      5.52 o 
   4   5   6      388.11      368.98      5.19 o 
  -8   6   6      121.72      116.92      3.75 o 
  -7   6   6        0.09        0.66      0.47 o 
  -6   6   6       96.40       93.88      2.50 o 
  -5   6   6       35.37       37.88      1.28 o 
  -4   6   6       46.53       52.73      1.57 o 
  -3   6   6      322.89      345.11      3.99 o 
  -2   6   6       56.58       60.11      1.61 o 
  -1   6   6       70.15       78.32      2.14 o 
   0   6   6        0.06        0.91      0.47 o 
   1   6   6       91.25       92.41      2.13 o 
   2   6   6        0.04        0.05      0.66 o 
   3   6   6       58.01       54.45      2.26 o 
   4   6   6       18.96       12.08      8.51 o 
  -8   7   6       14.43        7.68      2.19 o 
  -7   7   6       55.17       56.31      1.69 o 
  -6   7   6      214.02      213.27      4.15 o 
  -5   7   6      207.05      192.05      3.34 o 
  -4   7   6      242.39      235.49      4.12 o 
  -3   7   6      717.18      628.80     13.71 o 
  -2   7   6      131.43      112.13      2.80 o 
  -1   7   6     1367.16     1270.11     28.50 o 
   0   7   6      469.78      458.79      7.02 o 
   1   7   6      700.01      707.41     14.48 o 
   2   7   6      453.28      466.73     11.03 o 
   3   7   6       73.49       76.59      2.76 o 
   4   7   6      120.20      120.35      5.07 o 
  -8   8   6        0.70        0.95      0.47 o 
  -7   8   6       66.68       69.80      2.10 o 
  -6   8   6        8.69        9.10      1.05 o 
  -5   8   6       95.66       91.64      1.92 o 
  -4   8   6        1.02        2.66      0.63 o 
  -3   8   6       29.70       31.05      1.61 o 
  -2   8   6      166.76      149.91      3.47 o 
  -1   8   6        0.15        1.01      0.52 o 
   0   8   6      176.06      174.70      3.02 o 
   1   8   6       27.80       25.35      0.92 o 
   2   8   6       14.20       14.18      3.46 o 
   3   8   6       85.22       80.65      4.06 o 
   4   8   6      142.60      136.97      5.67 o 
  -8   9   6       25.15       25.81      1.60 o 
  -7   9   6       81.06       78.97      2.03 o 
  -6   9   6      344.76      352.62      6.27 o 
  -5   9   6       48.98       45.33      1.67 o 
  -4   9   6     1206.08     1145.18     17.02 o 
  -3   9   6      126.38      125.97      2.38 o 
  -2   9   6      962.65      881.25     15.00 o 
  -1   9   6      385.04      398.02      6.27 o 
   0   9   6       78.55       67.02      1.68 o 
   1   9   6       74.66       78.30      2.66 o 
   2   9   6        6.41        6.15      1.85 o 
   3   9   6        0.00        0.49      1.24 o 
  -8  10   6      129.64      109.55      5.74 o 
  -7  10   6       11.63        7.70      2.02 o 
  -6  10   6      237.80      224.15      4.33 o 
  -5  10   6       15.47       14.46      1.45 o 
  -4  10   6        0.83        0.57      0.45 o 
  -3  10   6      162.90      170.48      2.74 o 
  -2  10   6      427.05      448.88      7.01 o 
  -1  10   6        9.08        6.47      0.98 o 
   0  10   6      665.37      676.20     12.10 o 
   1  10   6      442.15      435.61      6.70 o 
   2  10   6      296.82      290.42      7.90 o 
   3  10   6      104.39       91.79      5.93 o 
  -7  11   6       57.12       56.17      2.33 o 
  -6  11   6        8.80        9.00      2.01 o 
  -5  11   6      249.65      258.50      4.03 o 
  -4  11   6       29.58       27.69      1.39 o 
  -3  11   6       58.88       56.62      1.39 o 
  -2  11   6        4.75        4.47      0.75 o 
  -1  11   6      133.95      126.53      2.78 o 
   0  11   6       21.36       20.61      1.09 o 
   1  11   6        7.44       10.47      1.98 o 
   2  11   6       47.25       45.91      1.80 o 
   3  11   6      315.25      344.34      5.51 o 
  -7  12   6       52.97       53.52      2.34 o 
  -6  12   6        6.10        8.55      1.44 o 
  -5  12   6        9.32        9.59      1.68 o 
  -4  12   6       47.23       60.95      1.82 o 
  -3  12   6      152.61      139.84      2.94 o 
  -2  12   6       94.24      105.30      2.29 o 
  -1  12   6       12.02        8.22      1.62 o 
   0  12   6      167.39      168.13      2.93 o 
   1  12   6      138.28      156.37      3.89 o 
   2  12   6      153.60      148.46      5.19 o 
   3  12   6       10.44        8.09      2.41 o 
  -7  13   6       61.99       62.95      2.15 o 
  -6  13   6       74.85       71.11      1.91 o 
  -5  13   6        5.08        4.17      1.11 o 
  -4  13   6       76.05       62.87      1.55 o 
  -3  13   6       25.03       26.39      0.88 o 
  -2  13   6       19.72       15.59      0.79 o 
  -1  13   6      221.25      245.86      4.20 o 
   0  13   6        0.06        0.49      0.46 o 
   1  13   6       74.34       87.81      2.49 o 
   2  13   6       30.64       25.97      1.63 o 
   3  13   6        4.61        4.25      1.49 o 
  -7  14   6        8.59        6.26      2.31 o 
  -6  14   6        1.50        1.83      0.69 o 
  -5  14   6        2.46        1.47      0.38 o 
  -4  14   6       18.73       13.39      1.24 o 
  -3  14   6        0.04        0.05      0.33 o 
  -2  14   6        6.99        3.77      0.71 o 
  -1  14   6        0.01        0.84      0.65 o 
   0  14   6        1.51        2.31      0.76 o 
   1  14   6        0.22        1.30      0.74 o 
   2  14   6        4.85        4.04      1.54 o 
  -6  15   6        0.00        0.69      0.55 o 
  -5  15   6        8.30        4.59      1.10 o 
  -4  15   6       10.64        5.18      1.09 o 
  -3  15   6        5.90       12.43      1.32 o 
  -2  15   6       94.15       79.30      1.64 o 
  -1  15   6       92.51      107.36      1.95 o 
   0  15   6       16.04        9.82      2.51 o 
   1  15   6       49.16       53.92      2.25 o 
   2  15   6        0.00       -0.96      0.96 o 
  -6  16   6        0.07        0.28      0.52 o 
  -5  16   6        3.84        5.16      1.21 o 
  -4  16   6       38.14       40.99      1.19 o 
  -3  16   6       67.41       79.24      1.95 o 
  -2  16   6        0.01        1.76      0.44 o 
  -1  16   6       13.26       14.19      1.11 o 
   0  16   6       29.37       17.97      3.72 o 
   1  16   6       48.24       42.53      2.61 o 
   2  16   6        0.27       -0.97      0.97 o 
  -6  17   6       34.43       39.80      1.75 o 
  -5  17   6        6.53        6.13      1.56 o 
  -4  17   6        7.64        7.97      1.79 o 
  -3  17   6        4.40        5.50      1.05 o 
  -2  17   6        4.06        3.80      1.04 o 
  -1  17   6       39.19       38.22      1.41 o 
   0  17   6       12.43        9.26      1.86 o 
   1  17   6        8.36        8.39      2.26 o 
  -5  18   6        4.44        4.70      1.06 o 
  -4  18   6        1.78        0.87      0.56 o 
  -3  18   6        3.02        2.01      0.65 o 
  -2  18   6       19.52       19.76      1.56 o 
  -1  18   6        2.99        2.39      0.67 o 
   0  18   6       24.74       24.56      2.33 o 
   1  18   6        5.35        3.69      0.89 o 
  -5  19   6       32.07       35.07      1.59 o 
  -4  19   6       34.76       38.59      1.39 o 
  -3  19   6        0.28        0.56      0.48 o 
  -2  19   6        4.19        4.88      1.24 o 
  -1  19   6        0.11        0.58      0.55 o 
   0  19   6        0.39        0.94      0.39 o 
  -4  20   6       37.89       41.50      1.79 o 
  -3  20   6       55.00       64.92      2.00 o 
  -2  20   6        1.23        1.98      1.03 o 
  -1  20   6        5.09        4.88      1.32 o 
   0  20   6       16.09       12.98      1.20 o 
  -3  21   6       44.25       43.76      1.63 o 
  -2  21   6      183.57      193.10      6.17 o 
  -8   1   7      115.35      119.69      4.82 o 
  -7   1   7        0.59        1.04      0.69 o 
  -6   1   7       36.42       34.04      0.98 o 
  -5   1   7       37.38       30.60      1.13 o 
  -4   1   7        2.30        2.66      0.50 o 
  -3   1   7        0.17        0.46      0.47 o 
  -2   1   7       16.16       10.93      0.94 o 
  -1   1   7      152.49      160.74      3.29 o 
   0   1   7      117.32      102.85      2.60 o 
   1   1   7      164.43      171.48      3.28 o 
   2   1   7      116.78      114.93      2.41 o 
   3   1   7      106.32      105.04      3.50 o 
  -8   2   7       25.48       23.23      1.54 o 
  -7   2   7       40.20       39.30      1.53 o 
  -6   2   7       78.92       77.77      1.74 o 
  -5   2   7        2.41        1.93      0.73 o 
  -4   2   7       65.64       56.52      1.31 o 
  -3   2   7      510.95      486.27      6.64 o 
  -2   2   7      126.68      106.82      1.93 o 
  -1   2   7      336.97      310.42      5.61 o 
   0   2   7       72.34       74.88      1.83 o 
   1   2   7       39.12       37.04      1.27 o 
   2   2   7        7.99        6.69      1.67 o 
   3   2   7        4.99        3.83      1.78 o 
  -8   3   7        0.08        1.27      1.15 o 
  -7   3   7       16.53       16.64      1.35 o 
  -6   3   7        1.11        0.81      0.45 o 
  -5   3   7      427.04      446.56      8.47 o 
  -4   3   7       11.18       11.11      0.72 o 
  -3   3   7      209.65      204.39      3.15 o 
  -2   3   7       80.39       80.54      1.23 o 
  -1   3   7        7.08        6.33      0.95 o 
   0   3   7       70.59       71.93      1.83 o 
   1   3   7        0.43        2.09      0.59 o 
   2   3   7       99.70       92.91      2.09 o 
   3   3   7        1.00        1.00      0.56 o 
  -8   4   7       47.92       49.39      4.63 o 
  -7   4   7       42.78       44.69      1.95 o 
  -6   4   7       69.74       68.16      1.85 o 
  -5   4   7       17.02       12.20      2.30 o 
  -4   4   7      169.82      152.94      2.70 o 
  -3   4   7       26.22       32.88      0.87 o 
  -2   4   7      198.38      176.57      3.15 o 
  -1   4   7       36.29       35.79      1.00 o 
   0   4   7      136.43      119.62      2.29 o 
   1   4   7       98.34       98.38      2.50 o 
   2   4   7       55.62       51.40      2.11 o 
   3   4   7        0.18        0.87      0.86 o 
  -8   5   7        6.62        5.12      1.82 o 
  -7   5   7       83.73       86.06      3.21 o 
  -6   5   7        0.24        0.81      0.63 o 
  -5   5   7      139.82      140.57      2.40 o 
  -4   5   7       54.73       49.73      1.31 o 
  -3   5   7      382.93      415.87      6.72 o 
  -2   5   7      100.75       99.52      1.93 o 
  -1   5   7      237.33      261.80      4.85 o 
   0   5   7       36.30       35.86      1.26 o 
   1   5   7       20.75       21.40      2.38 o 
   2   5   7       15.21       14.05      2.41 o 
   3   5   7      110.10      104.47      4.95 o 
  -8   6   7       56.97       55.06      2.07 o 
  -7   6   7       74.16       70.29      3.49 o 
  -6   6   7      319.47      321.65      6.87 o 
  -5   6   7       48.61       46.37      1.09 o 
  -4   6   7      523.91      527.32      9.94 o 
  -3   6   7       21.63       21.90      1.26 o 
  -2   6   7      138.34      133.83      2.50 o 
  -1   6   7      394.04      395.39      6.77 o 
   0   6   7       36.27       35.64      1.31 o 
   1   6   7      280.47      292.15      6.58 o 
   2   6   7       21.56       21.31      1.50 o 
   3   6   7       12.87        7.47      2.88 o 
  -8   7   7       11.18        5.05      1.62 o 
  -7   7   7       28.34       28.72      1.58 o 
  -6   7   7       30.04       27.64      1.12 o 
  -5   7   7        2.97        1.30      0.33 o 
  -4   7   7       53.75       58.86      2.07 o 
  -3   7   7       36.29       27.82      1.09 o 
  -2   7   7      149.30      148.64      3.76 o 
  -1   7   7        8.87       10.67      1.94 o 
   0   7   7        7.60        6.58      1.38 o 
   1   7   7      111.63      116.31      3.04 o 
   2   7   7       18.74       18.55      3.41 o 
  -7   8   7       11.27        9.80      2.87 o 
  -6   8   7        9.89        8.83      1.46 o 
  -5   8   7        0.08        0.71      0.30 o 
  -4   8   7        3.52        2.37      0.68 o 
  -3   8   7       35.67       35.00      1.40 o 
  -2   8   7      244.75      247.71      4.98 o 
  -1   8   7       27.86       25.16      0.96 o 
   0   8   7      177.28      176.03      4.58 o 
   1   8   7        6.38        5.41      2.19 o 
   2   8   7       16.72       12.51      3.74 o 
  -7   9   7        0.18        0.71      0.60 o 
  -6   9   7        0.00        0.82      0.51 o 
  -5   9   7       16.32       17.19      0.88 o 
  -4   9   7       59.45       60.15      1.47 o 
  -3   9   7       14.11       15.77      1.24 o 
  -2   9   7       26.75       23.66      1.41 o 
  -1   9   7        3.56        2.52      0.74 o 
   0   9   7       49.49       51.50      1.44 o 
   1   9   7        0.58        0.21      1.16 o 
   2   9   7        6.58        4.91      2.18 o 
  -7  10   7       23.77       21.14      1.88 o 
  -6  10   7       66.84       67.80      2.60 o 
  -5  10   7       24.83       24.23      1.03 o 
  -4  10   7       51.49       51.08      1.55 o 
  -3  10   7        3.60        3.62      0.81 o 
  -2  10   7        1.58        0.85      0.46 o 
  -1  10   7        4.98        6.80      1.45 o 
   0  10   7       40.13       37.88      1.34 o 
   1  10   7       12.03       10.72      2.52 o 
   2  10   7      185.94      186.86      8.01 o 
  -7  11   7        5.33        4.03      1.52 o 
  -6  11   7        5.10        2.73      0.81 o 
  -5  11   7        6.46        4.85      1.52 o 
  -4  11   7       19.83       16.35      0.93 o 
  -3  11   7        1.38        1.61      0.68 o 
  -2  11   7       76.67       73.37      1.88 o 
  -1  11   7        0.40        0.62      0.57 o 
   0  11   7      107.99      111.69      3.60 o 
   1  11   7        1.58        1.12      0.69 o 
   2  11   7       37.57       38.75      2.16 o 
  -7  12   7        3.07        1.98      0.72 o 
  -6  12   7      115.52      120.64      4.17 o 
  -5  12   7        1.03        0.72      0.55 o 
  -4  12   7      143.87      146.86      3.78 o 
  -3  12   7       42.83       37.24      1.28 o 
  -2  12   7       37.99       40.80      1.96 o 
  -1  12   7       21.43       18.03      1.38 o 
   0  12   7       16.23       18.00      3.09 o 
   1  12   7        0.04        0.21      0.86 o 
   2  12   7       15.27       12.63      3.11 o 
  -6  13   7        0.16        0.84      0.61 o 
  -5  13   7       23.94       20.30      0.87 o 
  -4  13   7       28.08       27.24      1.18 o 
  -3  13   7        3.21        2.02      0.67 o 
  -2  13   7        9.13        8.89      1.71 o 
  -1  13   7       36.71       42.34      2.07 o 
   0  13   7       34.65       34.38      1.60 o 
   1  13   7       26.39       28.53      1.70 o 
  -6  14   7       23.70       26.09      1.38 o 
  -5  14   7        0.80        0.78      0.47 o 
  -4  14   7       44.55       46.76      1.64 o 
  -3  14   7       35.47       43.85      1.34 o 
  -2  14   7      227.41      246.29      4.56 o 
  -1  14   7       22.34       28.88      1.37 o 
   0  14   7       54.93       64.32      2.77 o 
   1  14   7        0.97        0.65      0.77 o 
  -6  15   7        3.40        3.01      1.01 o 
  -5  15   7       24.67       28.94      1.36 o 
  -4  15   7        1.80        0.99      0.63 o 
  -3  15   7       40.20       49.00      1.84 o 
  -2  15   7        3.79        2.43      0.68 o 
  -1  15   7        3.45        3.65      1.40 o 
   0  15   7      141.77      137.29      4.41 o 
  -5  16   7       50.48       55.62      2.12 o 
  -4  16   7       65.98       74.72      2.26 o 
  -3  16   7       29.26       29.87      1.54 o 
  -2  16   7        7.45        6.14      1.76 o 
  -1  16   7        0.47        0.10      0.48 o 
   0  16   7        6.67        4.01      1.26 o 
  -4  17   7        4.30        2.38      0.86 o 
  -3  17   7        4.65        1.94      0.72 o 
  -2  17   7       35.92       42.30      1.74 o 
  -1  17   7       53.14       50.40      1.66 o 
  -4  18   7      115.32      136.36      4.62 o 
  -3  18   7       35.22       35.63      1.38 o 
  -2  18   7       12.96       11.49      3.09 o 
  -1  18   7        0.53        1.62      0.95 o 
  -7   0   8      302.69      320.83      5.15 o 
  -6   0   8      380.39      398.47      6.25 o 
  -5   0   8      286.39      273.41     13.78 o 
  -4   0   8      273.29      311.14      7.72 o 
  -3   0   8       19.83       11.81      1.63 o 
  -2   0   8        1.00       -0.17      0.98 o 
  -1   0   8       13.61       17.11      1.20 o 
   0   0   8        0.86        0.16      0.52 o 
   1   0   8       27.31       28.59      2.81 o 
  -7   1   8       11.46        9.21      2.61 o 
  -6   1   8        7.27        7.71      1.60 o 
  -5   1   8       26.70       30.16      1.42 o 
  -4   1   8      109.32       97.55      2.02 o 
  -3   1   8       67.01       67.32      2.34 o 
  -2   1   8       48.34       45.17      1.43 o 
  -1   1   8       10.85        8.22      2.00 o 
   0   1   8        8.67        6.67      1.45 o 
   1   1   8        0.02        0.48      0.65 o 
  -7   2   8       41.11       41.22      2.11 o 
  -6   2   8       45.17       48.01      1.79 o 
  -5   2   8       15.97        9.78      2.51 o 
  -4   2   8       90.72       97.10      2.14 o 
  -3   2   8       14.44        8.79      1.67 o 
  -2   2   8      200.73      219.77      5.70 o 
  -1   2   8        7.19        2.73      0.78 o 
   0   2   8       54.02       57.45      2.20 o 
   1   2   8        6.47        7.86      1.69 o 
  -7   3   8        2.16        2.40      0.85 o 
  -6   3   8        3.12        1.17      0.60 o 
  -5   3   8       52.86       59.51      1.54 o 
  -4   3   8       26.68       22.14      1.30 o 
  -3   3   8       33.88       37.39      1.41 o 
  -2   3   8       58.80       58.81      1.74 o 
  -1   3   8       36.78       37.07      1.27 o 
   0   3   8       14.19       12.70      2.06 o 
   1   3   8       62.25       59.59      1.99 o 
  -7   4   8        6.06        6.45      2.07 o 
  -6   4   8       12.98       15.56      1.36 o 
  -5   4   8        1.47        0.62      0.45 o 
  -4   4   8       72.96       72.56      1.58 o 
  -3   4   8       11.57        7.84      1.61 o 
  -2   4   8      343.18      337.82      5.15 o 
  -1   4   8       28.29       31.77      1.36 o 
   0   4   8      385.85      405.91      7.47 o 
   1   4   8       42.16       46.71      1.92 o 
  -7   5   8       34.38       32.06      1.89 o 
  -6   5   8        3.02        2.81      1.17 o 
  -5   5   8       35.74       37.21      1.13 o 
  -4   5   8       33.11       29.42      0.96 o 
  -3   5   8      269.07      280.12      5.14 o 
  -2   5   8        2.30        1.82      0.52 o 
  -1   5   8      334.26      358.27      4.00 o 
   0   5   8       52.96       45.85      1.89 o 
   1   5   8       46.80       45.39      1.92 o 
  -7   6   8        2.12        1.51      0.69 o 
  -6   6   8        0.00        0.27      0.68 o 
  -5   6   8       30.58       37.19      1.23 o 
  -4   6   8       20.25       19.47      0.81 o 
  -3   6   8       45.95       54.49      1.58 o 
  -2   6   8        6.66        7.56      1.16 o 
  -1   6   8       13.95       14.47      2.28 o 
   0   6   8       74.09       76.68      2.47 o 
   1   6   8       61.26       68.21      3.45 o 
  -7   7   8       51.00       50.46      1.97 o 
  -6   7   8      131.33      139.87      4.47 o 
  -5   7   8       84.82       83.25      2.90 o 
  -4   7   8       58.25       62.68      1.49 o 
  -3   7   8       34.31       31.45      1.57 o 
  -2   7   8       41.99       45.40      1.34 o 
  -1   7   8        5.79        3.10      0.96 o 
   0   7   8       13.07       13.11      1.42 o 
   1   7   8        4.98        3.21      1.45 o 
  -6   8   8       12.51       11.48      2.59 o 
  -5   8   8        3.88        5.09      1.13 o 
  -4   8   8       17.61       16.65      2.43 o 
  -3   8   8        1.64        1.62      0.67 o 
  -2   8   8        6.50        7.20      1.40 o 
  -1   8   8       61.31       63.89      2.29 o 
   0   8   8       22.75       22.64      1.40 o 
   1   8   8      101.82      108.33      4.64 o 
  -6   9   8       45.09       45.04      2.15 o 
  -5   9   8        5.71        3.18      1.25 o 
  -4   9   8      102.15      103.11      2.25 o 
  -3   9   8       75.21       88.37      1.89 o 
  -2   9   8       71.81       77.40      1.85 o 
  -1   9   8      115.82      124.97      3.82 o 
   0   9   8       34.07       34.75      1.64 o 
  -6  10   8       50.70       57.54      2.18 o 
  -5  10   8      115.55      115.09      4.20 o 
  -4  10   8        4.01        4.02      0.98 o 
  -3  10   8      138.16      137.04      4.14 o 
  -2  10   8        2.24        2.60      0.88 o 
  -1  10   8        7.13        7.54      1.80 o 
   0  10   8       22.89       22.58      2.25 o 
  -6  11   8        0.11        0.96      0.55 o 
  -5  11   8        0.84        0.74      0.70 o 
  -4  11   8        0.01        0.24      0.47 o 
  -3  11   8       98.41       99.82      3.14 o 
  -2  11   8        0.35        0.59      0.54 o 
  -1  11   8       90.70       89.10      2.64 o 
   0  11   8        1.51       -0.05      0.74 o 
  -5  12   8        0.40        0.33      0.45 o 
  -4  12   8        0.55       -0.03      0.48 o 
  -3  12   8        0.11        0.29      0.43 o 
  -2  12   8       20.26       15.99      1.76 o 
  -1  12   8       72.92       66.51      2.35 o 
   0  12   8        9.13        5.29      1.66 o 
  -5  13   8       16.44       20.12      1.97 o 
  -4  13   8       55.09       58.82      1.89 o 
  -3  13   8        3.06        2.07      0.69 o 
  -2  13   8       18.67       19.75      1.91 o 
  -1  13   8       31.45       21.63      3.76 o 
  -4  14   8        0.08        0.57      0.64 o 
  -3  14   8        0.51        0.81      0.57 o 
  -2  14   8        1.73        2.33      0.64 o 
  -3  15   8        9.12        4.40      1.15 o 
  -6   1   9        1.85        2.06      0.74 o 
  -5   1   9      180.07      225.86      7.30 o 
  -4   1   9       15.48       13.88      2.87 o 
  -3   1   9       61.78       78.36      2.36 o 
  -2   1   9        1.44        1.48      0.56 o 
  -1   1   9       20.52       22.63      1.08 o 
  -6   2   9        9.13        5.57      2.22 o 
  -5   2   9        2.00        2.17      0.51 o 
  -4   2   9        0.01        1.12      0.64 o 
  -3   2   9       38.70       45.84      2.61 o 
  -2   2   9        8.53        4.85      1.35 o 
  -1   2   9        0.09        1.08      0.64 o 
  -6   3   9       11.18        8.12      2.14 o 
  -5   3   9        8.78        9.01      2.09 o 
  -4   3   9        0.94        0.76      0.42 o 
  -3   3   9       62.56       61.40      2.35 o 
  -2   3   9       34.16       39.17      1.63 o 
  -1   3   9       50.86       54.40      2.06 o 
  -6   4   9       11.90       12.61      1.61 o 
  -5   4   9       48.84       50.57      1.72 o 
  -4   4   9        0.54        1.16      0.52 o 
  -3   4   9        8.93        8.93      1.61 o 
  -2   4   9        5.62        5.23      1.26 o 
  -1   4   9       74.40       73.11      2.30 o 
  -5   5   9        0.56        1.21      0.62 o 
  -4   5   9       46.40       52.39      1.68 o 
  -3   5   9       57.40       59.33      1.92 o 
  -2   5   9       46.73       49.88      1.72 o 
  -1   5   9       23.36       25.28      1.19 o 
  -5   6   9       21.62       22.19      1.24 o 
  -4   6   9       13.49       11.87      2.90 o 
  -3   6   9        2.73        2.64      0.92 o 
  -2   6   9       15.07       17.81      1.65 o 
  -1   6   9        3.74        4.44      1.18 o 
  -5   7   9       20.38       21.50      1.42 o 
  -4   7   9       61.74       69.23      2.46 o 
  -3   7   9        0.29        0.49      0.61 o 
  -2   7   9        2.05        2.53      1.65 o 
  -5   8   9        0.07        0.59      0.70 o 
  -4   8   9       66.73       86.97      3.02 o 
  -3   8   9       45.89       62.66      2.05 o 
  -2   8   9       73.95       87.76      2.94 o 
  -4   9   9       32.18       37.53      2.29 o 
  -3   9   9      100.64      119.84      3.70 o 
                                                 
